# Supplementary material for: Identification of QTLs for behavioral reactivity to social separation and humans in sheep using the OvineSNP50 BeadChip
Source: BMC Genomics. 2014 Sep 9;15(1):778. doi: 10.1186/1471-2164-15-778 (PMC4171556; doi:10.1186/1471-2164-15-778)
Supplement: Supplementary file 1 — Additional file 1: Table S6: Fixed effects and behavioral traits measured in lambs submitted to behavioral tests. (CSV 230 KB) [file 12864_2014_6464_MOESM1_ESM.csv]

Animal	Year	Sex	Age of the dam	Litter size	HUMAPPRO	AT1-LOCOM	AT2-LOCOM	CT1-LOCOM	AT1-HBLEAT	AT2-HBLEAT	CT1-HBLEAT	AT1-LBLEAT	AT2-LBLEAT	CT1-LBLEAT	ISO-LBLEAT	CT2-DIST	CT2-SEEN	AT2-PROX	AT1-VIGIL	IBT-LOCOM	IBT-HBLEAT	ISO-LOCOM	ISO-HBLEAT	FACTOR1	FACTOR2	FACTOR3	FACTOR4
51105	laf2005	2	3	3	0.6128674392	11	1	3	4.7958315233	2.8284271247	3.3166247904	0	0	0.4771212547	-0.404382348	4.5	12	20	34.72	1.7320508076	4.7958315233	-1.868791448	3.0586497523	2.3829159359	0.2362463217	-1.993369698	-0.030732614
51106	laf2005	1	3	3	0.1553564065	34	1	4	3.8729833462	0	1	0	0	0	-1.54870881	5.25	12	20	13.36	3	2.8284271247	0.4666840069	0.563950614	-0.21351042	0.3971841088	0.7560051831	-1.119978645
51107	laf2005	1	2	1	1.7257946346	26	1	4	4.3588989435	1.4142135624	2.2360679775	0	0	0	-1.54870881	3.5	17	40	13.28	3.6055512755	4.1231056256	0.0682230967	2.0044249914	0.8906201377	1.4871345788	0.3738336149	-0.970266845
51108	laf2005	1	2	4	0.2591987676	10	4	7	3.8729833462	2.2360679775	2.2360679775	0	0	0.6020599913	-0.104729585	4.75	10	39.7	30.96	3.8729833462	4.472135955	-0.253500119	1.9528113385	1.7406134558	-0.012377201	-0.997181498	0.2142434609
51109	laf2005	2	2	4	-0.250233446	29	15	6	4.3588989435	2.8284271247	1.7320508076	0	0	0	-1.54870881	5.75	11	32.486666667	24.28	3.3166247904	3	0.7105076885	1.2306339525	1.063213021	-0.172283152	0.8851058967	-1.023637187
51114	laf2005	1	2	3	0.2040177229	18	12	3	3	1	1.4142135624	0.84509804	0.3010299957	0.6020599913	1.5811269085	5.5	14	39.173333333	17.84	1.4142135624	3.4641016151	-1.454333679	0.6882418419	0.310615322	0.7440469747	-0.041872424	1.2382975387
51115	laf2005	2	2	4	2.7348794688	13	4	2	4.472135955	1	2	0	0	0.3010299957	-0.826719198	3	24	29.32	13.76	3	3	-1.584686233	1.4177581067	0.6009587085	2.0945567389	-0.460441438	-0.605654621
51116	laf2005	2	2	4	-0.149650949	22	5	5	3.6055512755	0	1.7320508076	0	0.3010299957	0	-1.54870881	5.75	12	42.56	6.56	1.7320508076	2	-0.550427777	0.44458408	-0.179267903	0.6088899102	0.7571325396	-0.729999648
51118	laf2005	2	2	3	-0.905649608	18	5	9	1.7320508076	0	0	1	0.4771212547	0.6020599913	1.8901354055	6	6	41.96	29.52	1	3.7416573868	-0.046723391	-0.463999592	-0.234341714	-0.420740899	-0.492503066	1.9325361405
51119	laf2005	2	3	4	-0.444878711	12	2	8	3.8729833462	2	2.8284271247	0	0	0	-1.54870881	4.75	3	30.306666667	16.2	2.6457513111	4.472135955	-0.231765364	2.2575215415	1.5050355813	-0.432118409	-0.397416814	-0.864178818
51120	laf2005	1	3	4	3.0885481404	16	3	3	3.6055512755	0	1	0.7781512504	0.4771212547	0.7781512504	1.869913951	2.75	26	50.02	24.32	1.7320508076	3.7416573868	-1.502288164	0.8659151108	0.2302251163	2.658189165	-0.835263594	1.925001787
51122	laf2005	2	3	4	0.006112593	14	1	6	4.1231056256	0	2.4494897428	0	0	0	-1.54870881	5	9	60	28.6	3.8729833462	3.4641016151	-0.216325715	1.7096642517	0.7102021937	0.6170834588	-0.380803061	-0.83886449
51123	laf2005	2	3	4	-0.049068452	13	1	3	4.3588989435	3	3	0	0	0.3010299957	-0.826719198	5.75	13	20	24.6	2	4	-1.639027011	2.3409945666	1.8573747757	-0.096311106	-1.303661821	-0.506099432
51125	laf2005	1	4	3	0.2072775871	15	9	6	4	0	0	0.6989700043	0.4771212547	1	2.2440395593	5	11	54.126666667	20.64	3.1622776602	3.1622776602	-0.363606072	0.2577840762	0.1488351748	0.7047648164	0.1108463054	2.2416898666
51127	laf2005	1	3	3	0.4084425811	16	1	7	1.4142135624	0	0	1.2304489214	0.903089987	0.903089987	3.0718395035	5	13	20	18.36	3.7416573868	3.6055512755	0.1455443148	-0.664704322	-0.466035819	0.1353959711	-0.439894088	3.0549185621
51128	laf2005	2	3	3	-1.25931828	17	1	3	1.7320508076	0	0	0.903089987	0	0.6020599913	1.6968130133	6.25	4	10	26.4	3.6055512755	2.6457513111	-0.847511038	-0.966062814	-0.764110635	-0.770137612	-0.840252463	0.7002723971
51132	laf2005	2	2	3	-1.460483274	32	4	5	0	0	1	1.0413926852	1.079181246	0.6989700043	2.2051369645	6.25	2	12.353333333	24.68	4	1	0.8864799174	-1.959565555	-1.18601244	-0.92294577	0.2565460469	2.2838911592
51133	laf2005	2	2	3	0.4636236258	23	1	3	3.7416573868	1	0	0.7781512504	0.84509804	0.7781512504	1.869913951	4.25	9	20	29.76	3.6055512755	3.7416573868	-0.407707097	0.4107594535	0.428161765	0.3595639346	-0.833860691	2.4313879389
51135	laf2005	2	3	4	0.4117024452	30	11	7	2.8284271247	0	1.7320508076	0.6989700043	0	0.3010299957	0.5676315933	4.5	10	29.833333333	15.04	5.9160797831	2.8284271247	1.8466268182	0.4858348373	-0.304693994	0.3805835197	1.5426086327	0.0125524693
51136	laf2005	1	3	4	-1.512404454	20	8	8	1.4142135624	0	0	0.6020599913	0.3010299957	0	-0.347680412	6.5	3	6.6666666667	6.88	12.206555616	4.1231056256	3.3220171742	-0.427599145	-0.772972839	-1.513466701	1.8726074263	-0.179825926
51142	laf2005	2	3	4	0.4603637616	14	1	7	4.472135955	0	3	0	0	0.3010299957	-0.826719198	4.75	12	40	17.32	4	5.0990195136	0.0791245399	2.8937749282	1.3584122036	0.5335041821	-0.188030789	-0.25443228
51143	laf2005	2	3	4	2.7835407852	16	3	7	4.472135955	1	2.6457513111	0.3010299957	0.4771212547	0.4771212547	0.1961318511	3.25	26	31.673333333	14.88	2.4494897428	4.1231056256	-0.255504466	2.2644573451	1.2163549981	1.7906961607	-0.262663601	0.9437580427
51149	laf2005	1	3	4	-1.359900777	44	1	6	3.6055512755	0	1	0.4771212547	0.6020599913	0	-0.596916323	6.25	3	10	13.68	4.7958315233	3.4641016151	2.2691174577	0.738759556	-0.134395775	-0.831327587	1.4978317054	0.288345796
51150	laf2005	2	3	4	-0.905649608	10	1	6	0	0	0	0.6989700043	0.6020599913	0.4771212547	0.9899684427	6	6	0	26.12	2.4494897428	2.8284271247	-0.95133663	-1.636316401	-0.833098959	-0.992767206	-1.388284335	1.1964548286
51152	laf2005	2	2	4	0.8626937497	38	7	6	4	1.4142135624	1	0.9542425094	0.6989700043	0.6989700043	2.03128413	4.75	16	44.913333333	14.28	2.6457513111	4.1231056256	1.1619952685	1.2123655952	0.6030293546	0.9956344336	1.2126099503	2.271742729
51153	laf2005	2	2	4	-0.25349331	21	3	6	4.1231056256	2	2.2360679775	0	0.3010299957	0.3010299957	-0.826719198	6.25	14	27.566666667	11.32	2.8284271247	4.1231056256	-0.027418988	1.9017868234	1.3012782891	-0.128494663	0.1858864009	-0.023973173
51155	laf2005	1	2	4	0.006112593	41	1	4	4.6904157598	1.4142135624	2.4494897428	0	0	0	-1.54870881	5	9	20	14	1.7320508076	4.1231056256	0.5862564804	2.25851491	1.0271496064	0.2498065914	0.7667052601	-0.999706849
51156	laf2005	1	2	4	-1.161995647	11	1	5	3.3166247904	1.7320508076	2.6457513111	0	0	0	-1.54870881	6.75	8	20	35.8	3.6055512755	3.7416573868	-0.775258533	1.5867249768	1.2259193305	-0.947307865	-1.396369261	-0.974146159
51158	laf2005	1	2	3	-1.009491969	9	2	3	1.4142135624	0	1.4142135624	0.6020599913	0	0.3010299957	0.3743092012	6.5	8	43.873333333	29.88	1.4142135624	0	-2.11403959	-1.58902859	-1.079398953	0.0214571968	-1.129283652	-0.323165524
51159	laf2005	1	2	3	-0.500059756	13	1	5	2	0	0	0.6020599913	0	0	-0.347680412	5.5	7	20	28	3	1.4142135624	-0.816601564	-1.413627194	-1.098976354	-0.284074122	-0.788646113	-0.60160586
51160	laf2005	2	2	3	2.176785939	19	3	9	3.4641016151	0	1.7320508076	0.84509804	0.4771212547	0.4771212547	1.2814741452	3.75	23	29.026666667	19.6	3.3166247904	2	0.7455857888	0.3830126406	-0.158180011	1.2840226205	0.1531143986	1.2868782674
51161	laf2005	1	2	3	-0.856988292	12	7	10	0	0	0	0.3010299957	0.3010299957	0.6020599913	0.4957846144	6.25	8	26.106666667	25	8.6602540378	3.7416573868	2.1470062864	-1.217941744	-0.529904021	-1.115264051	0.2779033261	0.6668104316
51162	laf2005	1	3	3	-2.528009017	20	12	5	2.6457513111	1.4142135624	0	0	0	0.3010299957	-0.826719198	8	2	22.273333333	26.16	3.7416573868	2.4494897428	-0.073309504	-0.65825186	0.0014543191	-1.63187942	0.1734698774	-0.630399571
51163	laf2005	1	3	3	-1.054893422	14	1	5	3.1622776602	0	1.4142135624	0.6989700043	0.3010299957	0	-0.154358019	5.75	3	40	27.2	5.7445626465	3	0.1085262603	0.5462623921	-0.080691167	-0.301492874	-0.26086639	0.1242015146
51169	laf2005	2	2	4	1.170960969	14	5	7	3.8729833462	1	1.7320508076	0.3010299957	0.3010299957	0.6020599913	0.4957846144	3.75	13	48.406666667	12.88	2.8284271247	4.1231056256	-0.284495363	1.5336444286	0.9282537628	1.0528845003	0.0300781075	0.9033338481
51170	laf2005	2	2	4	-0.347556079	15	3	5	2.8284271247	0	1	0.6020599913	0	0	-0.347680412	5.25	7	14.393333333	18.96	2.6457513111	2.8284271247	-0.779948062	0.1092670892	-0.391221249	-0.157096241	-0.387112281	-0.500444621
51171	laf2005	2	2	3	-1.210656963	9	1	7	3.6055512755	1.7320508076	1.7320508076	0.6989700043	0	0.6020599913	1.289621206	6.5	6	0	33.68	3.4641016151	2.4494897428	-0.453704991	0.6505070816	0.7518871675	-1.470845892	-1.432535991	0.6303435462
51172	laf2005	1	2	3	-0.146391085	45	13	6	0	0	0	0	0	0	-1.54870881	5.25	9	29.053333333	9	9.643650761	1.7320508076	3.8470309296	-2.138595053	-1.766907886	-0.038261462	3.0882673714	-1.590715764
51176	laf2005	1	3	3	-1.716829313	24	3	6	2.4494897428	2	1	0	0	0	-1.54870881	7	4	6.5066666667	23.68	2.6457513111	2	0.1357860725	-0.435204195	0.0694692712	-1.485579057	-0.175265076	-1.24772412
51177	laf2005	2	3	3	0.4084425811	20	11	5	4.3588989435	2.2360679775	1	0	0	0	-1.54870881	5	13	42.786666667	15.4	0	4.1231056256	-1.23460397	1.3685902515	0.9972763915	0.672571779	0.1384963134	-0.813594656
51178	laf2005	1	3	3	-1.256058416	18	2	7	1	0	0	0.7781512504	0	0.3010299957	0.725587489	5.75	1	5.8333333333	11.28	2	2.2360679775	-0.248410835	-1.472402907	-1.157189699	-1.001863392	-0.03393032	0.0133038195
51179	laf2005	2	3	3	0.0126323213	28	9	7	1	0	0	1.1760912591	0.6989700043	0.3010299957	1.5194240806	4	3	21.026666667	21.56	4.582575695	2.2360679775	1.2861471725	-1.472402907	-1.185373568	-0.038777354	0.7531585643	1.4945483537
51180	laf2005	2	2	3	-1.210656963	13	2	5	2.6457513111	1	1.7320508076	0.6020599913	0.6020599913	0.4771212547	0.7966460505	6.5	6	6.0933333333	29.56	1.7320508076	2.8284271247	-1.210133689	0.406318119	0.4869871576	-0.994082571	-1.381780011	1.1959999355
51181	laf2005	1	2	3	1.9236997645	29	4	5	2.4494897428	0	0	0.9542425094	0	0.7781512504	2.2211922388	4	22	58.606666667	31.88	3	2.8284271247	0.3562089456	-0.570081183	-0.628563452	1.8332285397	0.0827904749	1.296444292
51184	laf2005	2	2	4	-0.801807247	32	13	6	3.1622776602	0	2.2360679775	0.6989700043	0	0	-0.154358019	5.5	4	9.3933333333	19.08	3.8729833462	2.8284271247	1.1030861084	0.8904231963	-0.112881931	-0.504399236	1.1695550829	-0.499451384
51185	laf2005	2	2	4	-0.399477259	22	3	6	3.7416573868	0	1	0.7781512504	0.4771212547	0.7781512504	1.869913951	5.5	8	20.786666667	20.08	2.2360679775	3.7416573868	-0.137968248	0.9251605637	0.3734447266	-0.14635016	-0.221161264	1.8828108504
51188	laf2005	2	2	4	-0.555240801	14	5	7	3.8729833462	1.4142135624	2.4494897428	0.3010299957	0	0.3010299957	-0.226204998	6.25	11	40.866666667	23.92	1.7320508076	3.4641016151	-0.624776586	1.6007888486	1.0569699788	-0.16488434	-0.445550917	-0.103688834
51189	laf2005	2	2	4	0.2591987676	11	1	5	3.3166247904	3	2.8284271247	0	0	0.4771212547	-0.404382348	4.75	10	30	15.8	3.7416573868	4.3588989435	-0.733015415	1.9634681111	1.6741957048	0.0317029173	-0.726494916	-0.247846719
51190	laf2005	1	3	4	0.4603637616	23	2	6	2	0	0	0.84509804	0	0.4771212547	1.2814741452	4.75	12	22.406666667	20.68	4.3588989435	2	0.5941933353	-1.145263114	-1.034816397	0.2713984499	0.1947149957	0.4282041347
51191	laf2005	1	3	4	0.1034352259	34	5	7	3.1622776602	1.7320508076	1	0	0	0.3010299957	-0.826719198	5.5	13	4.9333333333	14.8	2	2.6457513111	0.9243996745	0.1708998907	0.2401316603	-0.349591901	0.6593152678	-0.66372716
51194	laf2005	1	3	3	1.0638587437	5	8	6	2	2.4494897428	1.7320508076	0.7781512504	0	0	0.0035978763	4.75	18	16.506666667	11.76	3.7416573868	3.7416573868	-0.916791134	0.5436045236	0.3497545194	0.3586669852	-0.375759083	-0.3822925
51195	laf2005	2	3	3	-1.256058416	19	1	4	3.4641016151	2.2360679775	1	0	0	0	-1.54870881	5.75	1	20	22.76	2.6457513111	1	-0.742773658	-0.451681249	0.0570477451	-0.829914712	-0.439673471	-1.299566102
51197	laf2005	2	4	3	-1.054893422	13	3	4	4.2426406871	3.3166247904	2.6457513111	0	0	0.3010299957	-0.826719198	5.75	3	18.206666667	26.48	2	4.472135955	-1.382998788	2.3244605653	2.0456331389	-0.878305133	-1.27498409	-0.418943442
51198	laf2005	1	4	3	-0.704484614	16	1	4	3.3166247904	1.4142135624	2.2360679775	0	0	0	-1.54870881	6	8	10	21.48	4.472135955	4.2426406871	-0.39582245	1.6054969617	0.9394269809	-0.634434627	-0.613850028	-1.053080988
51199	laf2005	2	4	4	-1.411821957	17	1	8	1	0	1	0.6989700043	0	0	-0.154358019	6.5	4	30	41.16	7.2801098893	1.7320508076	1.5730991638	-1.188905238	-0.88286052	-1.16181615	-0.342123225	-0.507991481
51202	laf2005	2	4	4	-2.628591514	6	1	7	0	0	0	0.9542425094	0.7781512504	0.3010299957	1.0768657768	8	1	0	17.32	4.582575695	1	-0.326467278	-2.473966665	-1.463399187	-2.077186609	-0.622437416	1.1508271761
51205	laf2005	2	3	4	0.9113550661	19	7	5	2.8284271247	0	0	0.3010299957	0	0	-0.948194611	5	18	28.013333333	17.68	4	2.8284271247	-0.066428622	-0.405134021	-0.671036948	0.7780015636	0.3447243666	-0.768613591
51209	laf2005	2	3	4	-0.500059756	26	1	5	4.7958315233	0	2.6457513111	0	0	0	-1.54870881	5.5	7	30	16.28	7.2801098893	4.472135955	1.4647204066	2.5652582879	0.9036270377	-0.077982712	0.8369778542	-0.954674193
51210	laf2005	2	3	4	-0.195052401	35	6	6	5.5677643628	1.7320508076	3.4641016151	0	0.3010299957	0	-1.54870881	5	7	58.966666667	13.52	3.1622776602	5.9160797831	1.102407065	3.9837406538	2.1546973044	0.5712505075	1.2500874802	-0.221228643
51211	laf2005	1	3	3	1.47270846	30	10	7	4.1231056256	2.8284271247	1.7320508076	0	0	0.4771212547	-0.404382348	3.75	16	19.913333333	15.24	6.2449979984	5	1.9487128362	2.0442480681	1.5226515379	0.4464893764	1.0648097559	-0.137590696
51212	laf2005	1	3	3	-2.323584159	15	1	5	2.8284271247	1	1.4142135624	0.6989700043	0.6989700043	0.6989700043	1.5220499466	7.5	1	30	18.96	4.1231056256	3	-0.321423079	0.4009410249	0.4251620829	-1.266165434	-0.353411306	1.7846581121
51217	laf2005	2	2	3	0.3597812646	6	3	5	2.8284271247	1.4142135624	1	0.6020599913	0.3010299957	0.4771212547	0.7966460505	4.75	11	7.42	22.6	6.0827625303	4.2426406871	-0.372912234	0.7571552922	0.5990505222	-0.241245698	-0.961947694	0.83159129
51221	laf2005	2	3	3	0.5642061228	28	1	7	3.1622776602	1	1	0.4771212547	0.7781512504	0.4771212547	0.5474101389	4.25	10	0	15.56	3.6055512755	3	0.9829090792	0.3331904757	0.2247653296	-0.12506455	0.169685903	1.3201301685
51222	laf2005	1	3	3	-0.856988292	26	9	10	2.4494897428	2	0	0.6989700043	0	0.3010299957	0.5676315933	6.25	8	21.94	15	3	3.1622776602	1.4164480898	-0.417135526	-0.062304361	-0.961766472	0.9516599798	0.1868900155
51223	laf2005	2	3	3	-0.198312265	5	1	11	0	0	0	0.84509804	0	0.3010299957	0.8591372958	5.5	10	10	34.04	7.2801098893	2.8284271247	1.4615759504	-1.636316401	-0.974693417	-1.085398112	-0.842083266	0.2499257502
51224	laf2005	2	3	3	0.3111199482	27	1	3	2.8284271247	1.7320508076	0	0.84509804	0	0.6020599913	1.5811269085	4.5	9	10	10.48	2.8284271247	2.8284271247	-0.355699716	-0.405134021	-0.307125269	0.1774843334	0.1330495258	0.6091381216
51225	laf2005	2	2	2	-0.045808588	13	1	5	3.4641016151	1	1.4142135624	0.6020599913	0	0.4771212547	0.7966460505	5.25	10	20	24.6	4.1231056256	4	-0.468024393	1.1357690923	0.6258519331	-0.133239625	-0.809366496	0.4443891298
51227	laf2005	1	3	3	-1.966655623	9	1	5	2	0	0	0.4771212547	0.4771212547	0	-0.596916323	6.75	0	0	40.68	2.2360679775	1	-1.34690501	-1.603389255	-0.824917868	-1.576376829	-1.79818257	0.0043697381
51228	laf2005	1	3	3	-1.006232105	15	1	9	2.6457513111	0	1	0.4771212547	0	0	-0.596916323	6	5	0	30.24	5.1961524227	3.8729833462	1.0357302755	0.5082888825	0.0670176454	-1.3501283	-0.567994865	-0.435852399
51233	laf2005	1	2	3	-1.25931828	25	13	9	3.8729833462	2.2360679775	2.2360679775	0	0	0.3010299957	-0.826719198	6.25	4	49.353333333	6.96	7.4161984871	3	2.4577703238	1.2783873733	0.9167873261	-0.747297776	2.16039108	-0.642030658
51234	laf2005	1	2	3	-0.753145931	21	11	5	3.6055512755	2.6457513111	1	0.4771212547	0	0.6020599913	0.8470629022	5.75	6	20.373333333	12.36	3.7416573868	2.6457513111	-8.846835E-6	0.3638518886	0.5649405275	-0.583681443	0.5859790889	0.2751457435
51236	laf2005	2	2	4	0.7653711168	18	3	9	3.1622776602	0	0	0.4771212547	0	0	-0.596916323	4.25	12	57.553333333	36.16	0	0	-0.357092392	-1.55558906	-1.04960398	0.8648118283	-0.457902806	-0.515040424
51237	laf2005	1	2	4	3.3383744508	15	1	6	3.3166247904	1.4142135624	2.8284271247	0.84509804	0	0.4771212547	1.2814741452	3	30	30	15.8	1.4142135624	3.3166247904	-0.90615098	1.4859750746	0.6062282003	2.1597848082	-0.604942688	0.575047533
51239	laf2005	1	3	4	-0.957570789	8	1	10	0	0	0	0.3010299957	0	0.4771212547	0.1961318511	6.25	7	10	19.12	3.3166247904	2	0.1953067864	-2.015840523	-1.043516558	-1.234922847	-0.623335113	-0.140708665
51240	laf2005	2	3	4	0.10669509	18	1	5	2.2360679775	0	2.4494897428	0.84509804	0.7781512504	0.7781512504	2.0034637579	5	10	20	21.64	1.4142135624	3.1622776602	-0.942277233	0.7499846338	0.3202137495	0.2384364869	-0.877878372	2.1794046701
51244	laf2005	2	2	2	0.5057652139	29	1	6	3.3166247904	2.2360679775	0	0.6020599913	0	0	-0.347680412	5.5	17	30	12.84	7	3.6055512755	1.8537131736	0.1633937974	-0.056295312	0.197041367	1.1439234274	-0.470399818
51250	laf2005	2	3	4	-0.805067111	32	1	9	3	0	0	0.84509804	0	0.4771212547	1.2814741452	6	7	30	19.8	3.7416573868	3.1622776602	1.8304112704	-0.177504629	-0.469480042	-0.537842998	0.8560050017	0.7031249629
51251	laf2005	2	3	4	-2.424166656	22	3	7	3	0	0	1.079181246	0.3010299957	0.6989700043	2.2805200416	7.5	0	37.553333333	25.36	2.4494897428	2.6457513111	0.1842994748	-0.414138852	-0.359875596	-1.215902304	0.0088891522	1.7407944017
51260	laf2005	1	3	3	0.0028527289	12	1	3	0	0	0	1.1760912591	0	0	0.7974344679	5.5	12	0	23.68	2.8284271247	0	-1.455209569	-2.932092807	-2.200620704	-0.102980737	-0.944149636	-0.445616305
51261	laf2005	1	3	3	0.4084425811	13	1	6	4.3588989435	2.8284271247	0	0	0.7781512504	0.7781512504	0.3176072643	5	13	30	23.28	3.6055512755	3.1622776602	-0.372628997	0.4140087325	1.1663746995	-0.006724746	-0.836670818	1.5751325751
51265	laf2005	2	4	1	-0.246973582	19	5	5	0	0	0	0.84509804	0.4771212547	0.4771212547	1.2814741452	5.25	8	24.113333333	19.16	3	2.6457513111	-0.376797623	-1.720004967	-1.147479906	-0.013412501	-0.194700682	1.0863653082
51271	laf2005	2	3	3	-0.347556079	24	20	9	2.6457513111	0	0	0.84509804	0.4771212547	0.4771212547	1.2814741452	5.25	7	43.106666667	21.72	3.7416573868	2.8284271247	1.2440060155	-0.484650739	-0.435917292	-0.003807873	1.3476287569	1.4081783745
51272	laf2005	1	3	3	1.4240471436	23	5	7	3.7416573868	1	2	0	0	0.4771212547	-0.404382348	3.5	14	22.726666667	21.28	5.4772255751	3.6055512755	1.197315478	1.3772079063	0.802297327	0.6168870257	0.2869343548	-0.216719191
51276	laf2005	1	2	2	-0.347556079	24	3	7	3.7416573868	0	1.4142135624	0	0.4771212547	0.3010299957	-0.826719198	5.25	7	37.02	18.64	2.8284271247	2.4494897428	0.4485112053	0.5462567028	0.1929479009	0.0602777942	0.3495170643	0.1981461045
51280	laf2005	1	2	1	-0.097729768	37	5	7	1	0	0	1	0.3010299957	0	0.4461561801	5.5	11	30.48	18.36	4.2426406871	0	1.8403477953	-2.496804102	-2.039137379	0.1285821303	1.5032789082	-0.045011753
51285	laf2005	2	5	3	-2.223001662	10	4	7	2.8284271247	0	0	0.7781512504	0.3010299957	0.3010299957	0.725587489	7.5	2	0.3333333333	38.6	3	1.4142135624	-0.524447089	-1.053022224	-0.553894633	-1.878713521	-1.258689459	0.6487252655
51286	laf2005	2	5	3	-1.051633558	10	1	6	4.2426406871	0	0	0.3010299957	0	0.6020599913	0.4957846144	5.25	0	0	24.88	2.8284271247	3.3166247904	-0.833726214	0.4341132819	0.2782475979	-1.056967807	-1.141525082	0.4310675736
51288	laf2005	1	3	4	-1.713569448	24	3	8	0	0	0	0.84509804	0.6020599913	0	0.1371476831	6.5	1	8.6066666667	14.92	3.1622776602	0	0.8081562855	-2.932092807	-1.974801352	-1.313440171	0.5615281404	0.1916215449
51289	laf2005	2	3	4	-1.161995647	19	2	11	4.472135955	2.2360679775	2.4494897428	0	0.7781512504	0.7781512504	0.3176072643	6.75	8	22.313333333	20.68	2.4494897428	4.3588989435	0.988510396	2.2715232595	2.0958627166	-1.301409823	-0.276025658	1.7034795444
51295	laf2005	2	3	4	0.4603637616	29	13	8	3	0	0	0.4771212547	0	0	-0.596916323	4.75	12	23.786666667	17.8	2	1	0.8139246132	-1.168100551	-1.110961895	0.3364907696	1.2071467331	-0.706393767
51296	laf2005	2	3	4	1.3169449183	17	1	9	3.1622776602	2.6457513111	2	1.2304489214	0.6020599913	0.6989700043	2.5822786314	4.5	19	0	20.36	5.0990195136	4.582575695	1.1521845452	1.5726108832	1.2051132545	-0.117445087	-0.45397682	2.3348864754
51299	laf2005	1	2	3	-1.155475919	15	10	5	3.3166247904	1.7320508076	0	0	0	0.7781512504	0.3176072643	5.75	2	15.706666667	23.04	2.8284271247	2.6457513111	-0.723251152	-0.276315657	0.4423753587	-0.958363077	-0.416778846	0.2248093803
51301	laf2005	1	2	4	-0.545461208	16	3	3	2.8284271247	1	0	0.6989700043	0.6989700043	0.3010299957	0.5676315933	4.75	2	9.7133333333	22.72	4.3588989435	2.6457513111	-0.686995932	-0.488822587	-0.234411927	-0.401149645	-0.61888504	1.0895008608
51302	laf2005	1	2	4	0.0028527289	22	4	4	3.1622776602	1.4142135624	1.7320508076	0.6020599913	0	0.84509804	1.6792006813	5.5	12	33.533333333	26.08	8.0622577483	3.6055512755	1.1582440061	0.9871770934	0.6408082071	0.0231791269	0.215443894	0.87231767
51303	laf2005	1	3	2	1.0184572914	28	6	9	4.3588989435	2.2360679775	1.4142135624	0.3010299957	0.4771212547	0.6020599913	0.4957846144	4	13	29.6	25.64	4	4.472135955	1.6173901818	1.741562086	1.4612009075	0.2502065444	0.3004310252	1.2646717268
51308	laf2005	2	4	2	-1.917994307	5	1	5	1.7320508076	0	1.4142135624	0.3010299957	0	0.6989700043	0.728213355	7	2	30	29.84	3.7416573868	1.7320508076	-1.172819357	-0.657179874	-0.226060983	-1.09771769	-1.276873356	0.2279320225
51309	laf2005	1	2	3	-1.210656963	20	4	9	3.3166247904	0	0	0.6989700043	0.4771212547	0.3010299957	0.5676315933	6.5	6	37.98	21.12	5.7445626465	3	1.5724430932	-0.114025072	-0.284186366	-0.730884109	0.6825223072	1.0034872908
51310	laf2005	1	2	3	2.4266122495	10	2	5	4.582575695	3.4641016151	2.2360679775	0	0.7781512504	0.7781512504	0.3176072643	4	27	34.153333333	14.92	3.4641016151	4	-0.89246078	2.0453910495	1.992022654	1.3990949404	-0.805184848	1.5089656353
51319	laf2005	1	3	4	-0.298894762	19	5	10	1.4142135624	2	0	1.0413926852	0.4771212547	0.6020599913	1.9727082239	5.5	9	11.64	20.56	4.2426406871	3.1622776602	1.2890206408	-0.867779553	-0.125767139	-0.937244281	0.0549604274	1.6836660614
51320	laf2005	1	3	4	-1.359900777	21	3	7	2.6457513111	1	0	0.903089987	0.3010299957	0.84509804	2.2797148808	6.25	3	56.78	7.64	6.5574385243	4.2426406871	1.3859787785	0.1632374636	0.0537450214	-0.433296339	1.141044467	1.8002372404
51322	laf2005	1	3	3	-0.655823298	17	9	8	3.1622776602	1	1.7320508076	0.3010299957	0	0	-0.948194611	6.25	10	5.6133333333	18.96	4.7958315233	3.4641016151	0.8020561685	0.9223753062	0.4133305922	-0.915565786	0.3242904187	-0.763534642
51325	laf2005	2	2	2	-0.853728428	22	1	7	3.6055512755	0	0	0.903089987	0.4771212547	0.6020599913	1.6968130133	5.75	5	20	21.24	2.8284271247	1	0.3019098916	-0.90451092	-0.712818381	-0.539240309	0.0376379505	1.4687608029
51328	laf2005	2	3	3	-0.444878711	9	1	7	2.4494897428	0	0	0.84509804	0	0.6989700043	1.8135556491	4.75	3	30	30.64	2	2	-0.908116747	-0.949605306	-0.538415107	-0.288091137	-1.189391683	1.0082185883
51329	laf2005	1	3	3	-0.500059756	39	3	4	0	0	0	1.1461280357	0.84509804	0	0.7376618826	5.5	7	1.1133333333	13.32	4.1231056256	0	1.1817644625	-2.932092807	-2.293438453	-0.300853035	1.1471443515	0.6846737122
51330	laf2005	2	2	3	-0.756405795	34	8	3	0	0	0	1.1461280357	0	0	0.7376618826	6.25	9	46.873333333	14.44	4.582575695	2	0.7018382218	-2.015840523	-1.917717389	0.3390230855	1.4730592489	-0.296536524
51332	laf2005	2	2	3	-0.094469904	14	6	3	4.3588989435	2.6457513111	2.8284271247	0	0	0.3010299957	-0.826719198	5	8	39.166666667	11.12	5.0990195136	4.472135955	-0.603886763	2.4690351125	1.6606209566	0.2452280748	0.1094429008	-0.543753807
51333	laf2005	1	2	3	1.0184572914	27	1	4	3.4641016151	1.4142135624	2	0.3010299957	0	0	-0.948194611	4	13	30	25.32	4.2426406871	3.1622776602	0.3392565579	1.0533157828	0.4232577377	0.783038329	-0.020773301	-0.794997365
51334	laf2005	2	2	3	-0.09121004	18	1	7	3.1622776602	0	1	0	0	0.4771212547	-0.404382348	4.5	5	30	33.92	3	2.4494897428	0.0619581661	0.0809873356	0.1330820928	-0.122204607	-0.790834693	-0.163231583
51335	laf2005	1	2	3	-0.805067111	19	2	9	2	0	2.2360679775	0.84509804	0	0.4771212547	1.2814741452	6	7	20.706666667	32.4	3.7416573868	3	0.8775027313	0.4630988783	0.0767601626	-0.816950181	-0.469032814	0.5918059735
51336	laf2005	1	3	3	0.1586162706	6	2	6	0	0	0	0	0	0	-1.54870881	4.75	9	20.093333333	43.24	3.1622776602	0	-1.023311984	-2.932092807	-1.493008544	-0.21491628	-1.741660943	-1.363679432
51337	laf2005	1	3	3	-0.753145931	18	1	9	0	0	0	0.6020599913	0	0.4771212547	0.7966460505	5.75	6	0	12.8	3.6055512755	0	0.7619589566	-2.932092807	-1.840405982	-1.08469423	0.1920603506	-0.17748738
51338	laf2005	1	2	3	1.3656062347	21	5	5	2.6457513111	2.4494897428	2	0.3010299957	0	0.4771212547	0.1961318511	4.75	21	22.06	25.52	2.6457513111	2.4494897428	-0.340144121	0.3705503603	0.5738871774	0.650498267	-0.477700936	-0.121877729
51339	laf2005	1	2	3	1.5246296406	16	4	8	2.8284271247	2.2360679775	1	0.6989700043	0	0.6989700043	1.5220499466	3.5	15	25.586666667	25.4	1.4142135624	1.7320508076	-0.320793878	-0.393011563	0.1871736755	0.5919108818	-0.670067531	0.7486625346
51341	laf2005	1	2	2	-2.018576804	13	5	9	3.4641016151	1	1.7320508076	0	0	0	-1.54870881	7	1	33.613333333	20.44	1.4142135624	2.8284271247	-0.284667625	0.762536763	0.5811580261	-1.277226562	-0.183532182	-0.936733554
51347	laf2005	1	3	4	-0.45139844	11	2	4	1.4142135624	0	0	0.4771212547	0	0.3010299957	0.1250732895	5.75	9	22.386666667	34.16	0	1	-2.150338104	-1.858375475	-1.067410784	-0.115775117	-1.606051438	-0.236947945
51348	laf2005	2	3	4	-0.655823298	16	1	6	1.7320508076	1.7320508076	1	0.4771212547	0	0	-0.596916323	6.25	10	10	23.68	2	1.7320508076	-0.651040372	-0.87025179	-0.369545324	-0.74780716	-0.729986289	-0.804960333
51349	laf2005	2	2	4	0.006112593	29	2	7	3.6055512755	0	0	0.6020599913	0	0	-0.347680412	5	9	49.92	10.12	1.7320508076	2.6457513111	0.474733267	-0.150549222	-0.694714048	0.6365041957	1.0662814232	-0.35298332
51350	laf2005	1	2	4	-1.210656963	13	5	4	2.2360679775	0	0	0.6020599913	0	0.4771212547	0.7966460505	6.5	6	40.88	24.16	3.3166247904	2.4494897428	-0.974359267	-0.836582388	-0.631717374	-0.274110948	-0.391874884	0.2989149876
51353	laf2005	2	2	2	-1.512404454	25	6	6	3.6055512755	2	3.4641016151	0.4771212547	0.3010299957	0.6020599913	0.8470629022	6.5	3	41.326666667	12.6	2	4.1231056256	0.0086655399	2.3082031272	1.5238967393	-0.581326769	0.4506897543	0.8937693616
51354	laf2005	1	2	3	-1.002972241	22	2	5	3.4641016151	0	1	0.7781512504	0	0.84509804	2.0304789692	5.5	2	39.44	23	2.4494897428	4	-0.327756971	0.922697176	0.3431525951	-0.177423942	-0.255590618	1.3105800392
51355	laf2005	1	2	3	-0.402737123	9	8	7	2.6457513111	1	1	0.4771212547	0	0	-0.596916323	6	11	24.873333333	19.8	1.7320508076	2.8284271247	-0.99127987	0.0297503708	-0.031750483	-0.287809506	-0.417572329	-0.555284645
51356	laf2005	1	3	3	1.5213697764	16	4	5	2.6457513111	0	2.4494897428	0.903089987	0.6020599913	0.7781512504	2.1191498626	4	18	34.62	20.4	4.6904157598	3	-0.072046942	0.8539715231	0.194040205	1.2368865702	-0.213768137	1.944526159
51358	laf2005	2	2	3	-0.094469904	25	3	6	4.1231056256	0	1	0	0	0.3010299957	-0.826719198	5	8	53.513333333	22.48	2.6457513111	3.1622776602	0.2090867293	0.8257716748	0.2648869445	0.5347867187	0.3126258039	-0.361536149
51359	laf2005	2	2	3	-0.70122475	21	1	7	4.472135955	0	2.6457513111	0	0.3010299957	0.3010299957	-0.826719198	5.5	5	20	18.08	3.6055512755	3.6055512755	0.4698044812	2.0273521675	0.9551864615	-0.454406511	0.0217834644	0.0017553263
51360	laf2005	1	3	3	-0.652563434	28	7	10	1.7320508076	0	0	0.4771212547	0	0	-0.596916323	5.75	7	16.573333333	15.36	5.1961524227	1.7320508076	2.2446670375	-1.3846529	-1.196372414	-0.785380426	1.3722006261	-0.754053269
51361	laf2005	1	3	3	-0.704484614	37	1	7	1.7320508076	0	0	0.9542425094	0.6020599913	0.3010299957	1.0768657768	6	8	20	21.48	7.4833147735	0	2.8461525749	-2.178150654	-1.692299405	-0.570687456	1.4465455813	0.8451778314
51364	laf2005	2	2	4	-1.210656963	9	1	9	4	1.7320508076	2.2360679775	0.84509804	0.4771212547	0.9542425094	2.4258006072	6.5	6	10	33.68	2	4.3588989435	-0.396060301	1.9562234181	1.7193441648	-1.408714348	-1.636748607	2.3984521774
51365	laf2005	1	2	4	-1.307979596	28	3	7	4.472135955	0	1.7320508076	0	0	0.6020599913	-0.104729585	6	2	37.726666667	22.28	1	4.472135955	0.1742267321	1.9543487098	1.0720256683	-0.482444406	0.0711399259	0.2798166157
51366	laf2005	2	2	3	-0.350815943	28	4	7	4.1231056256	2.8284271247	1.4142135624	0.6020599913	0	0.7781512504	1.5186356632	5.75	10	11.066666667	15	3.7416573868	3.8729833462	1.025152197	1.364436445	1.164928879	-0.703270222	0.4262510761	0.8757185252
51367	laf2005	1	2	3	-1.713569448	18	4	7	0	0	0	0.6020599913	0	0	-0.347680412	6.5	1	20.713333333	30.76	3.3166247904	0	0.1602286861	-2.932092807	-1.824987917	-1.215820862	-0.271069023	-0.855012754
51370	laf2005	1	3	4	-0.64930357	15	4	5	2.4494897428	1	1	0	0	0.3010299957	-0.826719198	5.25	4	14.386666667	6.6	3.8729833462	2.4494897428	-0.399053281	-0.229281194	-0.138302943	-0.484386274	0.189101756	-0.793282759
51371	laf2005	1	3	4	-2.476087836	32	1	3	2.2360679775	0	0	0.6020599913	0	0	-0.347680412	7.75	1	0	30.88	4.1231056256	1	0.4126316416	-1.500631531	-1.244386572	-1.616062617	0.0245085887	-0.783339294
51372	laf2005	2	3	2	-0.957570789	21	1	9	1.7320508076	0	1.4142135624	0.84509804	0	0.6020599913	1.5811269085	6.25	7	60	13.44	2.2360679775	1.7320508076	0.5568157637	-0.657179874	-0.683041021	-0.059817779	0.6392255713	0.6741485519
51373	laf2005	1	2	4	1.6803931823	13	3	7	2.6457513111	1	2.8284271247	0	0	0	-1.54870881	2.75	12	1.08	19	1.7320508076	3.4641016151	-0.698077243	1.2615144155	0.6694714362	0.542036091	-0.889276094	-1.093402158
51374	laf2005	2	2	4	0.2105374512	20	7	7	4.7958315233	1.7320508076	2.8284271247	0	0.3010299957	0.3010299957	-0.826719198	4.5	8	8.06	24.36	2.2360679775	4.3588989435	-0.028541339	2.6073500941	1.7915143156	-0.286872701	-0.458413338	0.1058719671
51376	laf2005	2	3	1	-1.106814602	21	1	10	3.8729833462	2.6457513111	3.3166247904	0	0	0	-1.54870881	6	4	20	9.88	2.8284271247	3.4641016151	0.9966939036	2.0468440798	1.4449873777	-1.157729686	0.4276086647	-1.053619602
51377	laf2005	1	2	3	1.3688660988	26	2	6	4.472135955	1.7320508076	3	0.3010299957	0	0.3010299957	-0.226204998	4.25	18	42.42	20.36	3	4	0.392335198	2.3902853587	1.3067662934	1.0978054691	0.169908647	-0.118158316
51378	laf2005	1	2	3	-1.106814602	7	2	4	2.4494897428	2.6457513111	1.4142135624	1.0413926852	0	0.6989700043	2.2051369645	6	4	37.886666667	39.12	3.3166247904	4	-1.414163208	0.6941200045	0.9914941632	-0.682427874	-1.806572525	1.2738397613
51382	laf2005	1	4	4	-1.765490629	33	8	9	0	0	0	0	0	0	-1.54870881	6.75	2	5.6933333333	9.92	2	0	1.3631554636	-2.932092807	-1.876423811	-1.4400495	1.3740623383	-1.57754143
51384	laf2005	1	4	4	0.1553564065	15	8	8	3.1622776602	2.4494897428	1.7320508076	0	0	0.3010299957	-0.826719198	5.25	12	29.673333333	18.12	3.8729833462	3.7416573868	0.3690313878	1.049530861	1.0551268444	-0.216266762	0.0839119243	-0.486597658
51386	laf2005	2	2	1	-2.119159301	22	2	10	1	0	0	0.6989700043	0	0.3010299957	0.5676315933	7	0	22.946666667	21.36	4.1231056256	2	1.4718226337	-1.580551818	-1.07098735	-1.631256138	0.4314363288	0.0268975283
51387	laf2005	2	3	3	-0.496799892	23	1	8	2	0	0	0.6020599913	0.3010299957	0.4771212547	0.7966460505	5	4	0	25.6	3.7416573868	2.4494897428	0.9146771357	-0.939340112	-0.615111953	-0.888347108	-0.285137355	0.7369691689
51388	laf2005	2	3	3	-0.500059756	8	2	5	0	0	0	0	0	0	-1.54870881	5.5	7	10.74	21.48	3.1622776602	0	-1.132738893	-2.932092807	-1.736111571	-0.502555805	-0.830689276	-1.551786985
51389	laf2005	1	3	3	-2.119159301	16	3	6	3.8729833462	1.4142135624	1	0.4771212547	0	0.84509804	1.4299647697	7	0	9.5866666667	16.48	2.8284271247	1.7320508076	-0.393922272	0.0616719619	0.3197998932	-1.582563287	-0.2535038	0.6735955767
51390	laf2005	2	3	3	-1.363160641	25	1	7	4.582575695	2.8284271247	2.8284271247	0	0	0.6020599913	-0.104729585	6.75	6	20	11.52	2.6457513111	4.2426406871	0.4651149523	2.4612612943	1.8943802164	-1.110050081	0.2092098486	0.0194588391
51392	laf2005	1	3	4	0.1099549542	22	1	6	3.1622776602	1	0	0.6989700043	0	0.6020599913	1.289621206	4.5	7	10	35.12	4.582575695	3.3166247904	0.5903150084	-0.036156541	0.100693783	-0.400440789	-0.744723239	0.7588679827
51393	laf2005	1	3	4	-1.25931828	18	2	7	1.7320508076	0	1	0.6020599913	0	0	-0.347680412	6.25	4	2.7533333333	16.8	7.5498344353	1	1.4740857356	-1.205623402	-1.173760859	-1.244011831	0.5872714131	-0.879750153
51394	laf2005	1	3	4	-0.853728428	17	2	5	1.7320508076	0	1.7320508076	1.079181246	0	0.903089987	2.7700809138	5.75	5	51.046666667	36.48	1	0	-1.144136939	-1.287181796	-0.795694265	0.0569173851	-0.96042813	1.249571996
51395	laf2005	1	3	4	-0.146391085	21	5	4	1.7320508076	0	0	0.6989700043	0	0.6989700043	1.5220499466	5.25	9	49.16	21.52	2.8284271247	2.8284271247	-0.539475434	-0.882374248	-0.703507362	0.5445317418	0.0051728619	0.7677552077
51399	laf2005	2	2	4	-1.866073126	20	1	7	0	0	0	0.4771212547	0	0	-0.596916323	6.75	1	0	22.84	6.164414003	0	1.1906954935	-2.932092807	-1.929239023	-1.714886558	0.1970180542	-1.134639584
51401	laf2005	2	3	4	1.3234646466	9	2	3	3.7416573868	2.2360679775	2.4494897428	0	0	0.3010299957	-0.826719198	3.5	13	1.9533333333	17.56	0	2.8284271247	-2.552967641	1.2524050401	1.0384154773	0.6002677964	-1.564267191	-0.664669579
51402	laf2005	2	3	4	-1.612986951	5	9	4	3.3166247904	2	3	0	0	0	-1.54870881	6.5	2	25.48	34.88	3	3.6055512755	-1.659035042	1.706597128	1.4157459863	-1.02846975	-1.381799977	-1.011217252
51409	laf2005	2	3	4	0.2105374512	12	2	8	3.4641016151	2	2	0	0	0.4771212547	-0.404382348	4.5	8	37.453333333	22.76	2	2.4494897428	-0.432186553	0.7267690043	0.9004931252	0.0008977626	-0.674498675	-0.224043479
51410	laf2005	2	3	4	-0.548721073	30	8	7	4.6904157598	1	1.4142135624	0.3010299957	0	0.6989700043	0.728213355	5.25	5	57.546666667	6.52	4	3.6055512755	1.2519350496	1.4888625158	0.7315083632	0.2516934579	1.6655134401	0.5332463241
51411	laf2005	2	1	1	0.8172922974	15	3	3	4.472135955	0	2	0.6989700043	0.7781512504	0.6989700043	1.5220499466	4	11	40.533333333	30.08	1.7320508076	3.1622776602	-1.575588821	1.492101745	0.7530050305	1.1408271509	-1.118184027	2.1323938993
51412	laf2005	1	3	3	-1.31123946	27	13	7	0	0	0	0.9542425094	0	0	0.3548761641	6.5	5	6.1333333333	21.08	8.1240384046	0	2.3120067598	-2.932092807	-2.197638905	-1.223610695	1.5631867667	-0.724294284
51413	laf2005	1	3	3	-0.704484614	28	3	7	2	0	0	1.1461280357	0	0	0.7376618826	6	8	16.093333333	20.8	3.8729833462	0	1.0659117039	-2.061515397	-1.811977631	-0.500657078	0.7700337186	-0.277641693
51414	laf2005	2	2	3	-1.408562093	29	3	9	0	0	0	0	0	0	-1.54870881	6	1	6.3866666667	9.76	3.3166247904	0	1.4785923573	-2.932092807	-1.891335667	-1.298681811	1.076122086	-1.58581952
51415	laf2005	1	2	3	-1.256058416	21	1	7	0	0	0	0	0	0	-1.54870881	5.75	1	0	24.44	2.8284271247	0	0.2286092347	-2.932092807	-1.712710593	-1.278794378	-0.328997979	-1.529113576
51419	laf2005	1	3	3	1.8231172674	14	2	5	3.4641016151	0	2.4494897428	0	0	0	-1.54870881	4	21	59.6	31.28	3.1622776602	3.6055512755	-0.692934952	1.4876090366	0.5475375616	1.7804404137	-0.697953146	-0.861544377
51420	laf2005	2	3	3	-0.704484614	9	5	7	4	1	2	0.6989700043	0.6989700043	0.6020599913	1.289621206	6	8	40.813333333	40.48	3	3	-0.597747746	1.2122426583	1.0691910761	-0.371114789	-1.292634802	1.9237077042
51421	laf2005	1	3	3	-1.006232105	36	14	8	1	0	0	0.6020599913	0	0	-0.347680412	6	5	6.3533333333	26.8	2.2360679775	0	1.4002973936	-2.496804102	-1.742961902	-0.920277211	1.1418963586	-0.843666077
51422	laf2005	2	3	3	-0.444878711	26	3	6	0	0	0	0.6020599913	0	0	-0.347680412	4.75	3	6.14	12.92	4.472135955	0	0.849240564	-2.932092807	-2.15195674	-0.498086053	0.7348703787	-1.054838167
51424	laf2005	2	2	3	-0.957570789	22	1	11	2.2360679775	0	1.7320508076	1.079181246	0.3010299957	0.6989700043	2.2805200416	6.25	7	0	15.36	.	.	.	.	.	.	.	.
51425	laf2005	1	2	3	-0.704484614	23	4	7	4.1231056256	2.8284271247	2.2360679775	0	0	0	-1.54870881	6	8	42.36	12.64	6.0827625303	4.582575695	1.385255378	2.1122820735	1.4412286192	-0.443871229	0.9229894802	-0.943398697
51427	laf2005	2	1	2	-0.295634898	9	1	5	2	0	1.7320508076	0	0	0.3010299957	-0.826719198	5	6	10	23.48	3	1.7320508076	-1.109804191	-0.377048785	-0.269484084	-0.355572187	-1.088028973	-0.791748098
51433	laf2005	2	2	3	-2.424166656	23	2	7	0	0	0	0.6020599913	0	0	-0.347680412	7.5	0	0.0066666667	31.2	2.8284271247	0	0.3752105484	-2.932092807	-1.822724332	-1.964327161	-0.345334811	-0.90278778
51434	laf2005	2	2	3	-1.110074466	16	1	6	0	0	0	0.4771212547	0	0.3010299957	0.1250732895	6.5	7	20	38.84	2.2360679775	2.4494897428	-0.577772189	-1.809917522	-0.953399517	-0.869870777	-1.338913105	-0.157852228
51435	laf2005	1	2	1	-0.64930357	2	1	6	2.8284271247	0	0	0.4771212547	0.3010299957	0	-0.596916323	5.25	4	10	51.76	1.4142135624	2	-1.859059519	-0.784658143	-0.261385714	-0.78159341	-2.652961336	0.061094061
51436	laf2005	2	3	4	1.6186924093	22	3	8	3.4641016151	0	0	0.3010299957	0	0.6020599913	0.4957846144	4.5	22	4.2133333333	26.56	3.8729833462	3.4641016151	0.8821359857	0.1627870063	-0.02683848	0.432823053	-0.28243256	0.4151767887
51437	laf2005	2	3	4	-0.704484614	11	1	7	0	0	0	1.079181246	0.4771212547	0.84509804	2.6309931686	6	8	20	29.88	1.4142135624	0	-0.943325385	-2.932092807	-1.542221403	-0.592882331	-1.214147128	1.7850556706
51439	laf2005	2	4	4	-1.262578144	16	3	8	3.1622776602	1	1	0	0	0.6989700043	0.1276991555	6.75	7	14.06	27.8	5.2915026221	3.4641016151	0.8825964555	0.5458075581	0.7011491866	-1.349586509	-0.407135855	0.192508776
51441	laf2005	2	2	1	-0.805067111	16	4	5	4.2426406871	0	1.7320508076	0.7781512504	0.3010299957	0.903089987	2.1695667144	6	7	51.606666667	19.92	2.4494897428	4.3588989435	-0.767560912	1.8025751767	0.8691249136	0.2010191744	-0.25455677	1.9389562915
51442	laf2005	1	2	1	-1.765490629	27	1	6	1.7320508076	0	0	0.903089987	0	0.3010299957	0.9748234006	6.75	2	0	15.36	1	0	-0.155102148	-2.178150654	-1.64497582	-1.239391478	0.1995933646	-0.078342753
51444	laf2005	2	4	4	-0.652563434	11	6	5	1.4142135624	0	1	0.6020599913	0	0.6020599913	1.0962988139	5.75	7	15.873333333	16.72	0	1	-1.894309882	-1.343974365	-0.885056268	-0.276407094	-0.728535904	0.232857979
51445	laf2005	1	3	1	-1.612986951	8	2	6	1.4142135624	0	0	0.84509804	0	0	0.1371476831	6.5	2	19.626666667	32.16	3.8729833462	1.7320508076	-0.656129656	-1.523003863	-1.094449752	-1.118383175	-0.986309482	-0.327345534
51446	laf2005	2	3	4	-0.905649608	18	7	5	3.7416573868	1.4142135624	1.7320508076	0.3010299957	0.3010299957	0.4771212547	0.1961318511	6	6	2.4333333333	18.36	3.1622776602	3.1622776602	-0.399732324	1.0362993131	0.7802560232	-0.863282827	-0.25418615	0.4253503815
51447	laf2005	2	3	4	-0.905649608	4	1	6	0	0	0	0.3010299957	0.3010299957	0	-0.948194611	6	6	0	28.4	3.6055512755	3	-1.032334908	-1.557714382	-0.851344835	-1.082169224	-1.556298154	-0.417688118
51450	laf2005	1	3	1	0.6680484839	11	2	5	2	0	0	0.4771212547	0	0.4771212547	0.5474101389	3.75	8	11.393333333	22.16	1	2.4494897428	-1.58394088	-0.939340112	-0.639524133	0.3234890669	-1.187304245	0.1711701919
51453	laf2005	2	2	1	-1.820671674	15	6	7	2.6457513111	2.8284271247	1.7320508076	0.3010299957	0	0.4771212547	0.1961318511	7.5	6	7.1533333333	30.76	2.8284271247	3.4641016151	-0.211194706	0.6975372207	1.1383851476	-1.805064982	-0.911155537	0.0429544285
51456	laf2005	1	1	1	-1.363160641	32	5	10	3.1622776602	0	2.2360679775	0.7781512504	0	0.6020599913	1.4475771017	6.75	6	33.68	23.32	3.3166247904	3.1622776602	1.9545225509	1.043368854	0.3002280908	-0.857294545	0.9094937493	0.8017071753
51457	laf2005	1	3	1	-0.697964886	17	1	7	1.4142135624	0	0	0.7781512504	0	0.6989700043	1.6800058422	5	2	0	26.64	3	0	-0.011342491	-2.316501617	-1.369832036	-0.943154903	-0.655507238	0.5144115546
51460	laf2005	1	4	4	-0.905649608	25	3	6	4.1231056256	1.7320508076	2	0	0	0.4771212547	-0.404382348	6	6	41.026666667	19.52	1	3	-0.301703461	1.2658291466	1.0104854515	-0.272631285	0.0176566146	-0.189561756
51461	laf2005	1	4	4	-0.396217395	38	6	7	4.582575695	2.2360679775	2.8284271247	0	0	0	-1.54870881	5	5	45.826666667	14.68	4.3588989435	4.7958315233	1.9497314111	2.7146924778	1.5506001532	-0.003245597	1.5080900644	-0.879510249
51464	laf2005	1	2	3	-0.600642253	23	1	6	2.2360679775	0	0	1.0413926852	0.4771212547	0.84509804	2.5556100914	5.5	6	20	16.92	3.7416573868	4.582575695	0.4026206898	0.1406400495	-0.111559056	-0.362259916	-0.049673626	2.2405148807
51465	laf2005	1	2	3	2.7835407852	8	4	4	3.1622776602	1	1.7320508076	0.4771212547	0	0.3010299957	0.1250732895	3.25	26	55.186666667	21.64	2.2360679775	3	-1.67623389	0.7097582239	0.2440100881	2.3421552659	-0.78855592	-0.027685944
51467	laf2005	2	1	2	1.2682836018	12	14	6	3.8729833462	3.1622776602	2	0	0	0.4771212547	-0.404382348	4.25	17	33.453333333	38.4	5.5677643628	4	0.1630804628	1.6150798854	1.7329976009	0.3997353206	-0.631570744	-0.091354001
51469	laf2005	2	1	2	-1.470262866	9	2	5	3.1622776602	1.7320508076	1.4142135624	0.6020599913	0.3010299957	0.4771212547	0.7966460505	7.75	11	30.026666667	36.84	3.4641016151	2.8284271247	-0.965761437	0.4676603727	0.7018425023	-0.964191653	-1.388183245	0.8425947251
51472	laf2005	2	1	2	-0.042548723	11	6	7	3.3166247904	2.2360679775	1	0.4771212547	0	0.903089987	1.5690525149	4.75	7	8.5533333333	34.12	3	3.8729833462	-0.451146432	0.8003125304	1.1711556412	-0.72483603	-1.363451397	1.0997212502
51474	laf2005	2	1	1	-0.70122475	7	3	7	3.3166247904	1.4142135624	2.4494897428	0	0.3010299957	0	-1.54870881	5.5	5	21.346666667	43.52	2	3	-1.054718061	1.1459951711	1.1398671016	-0.78512268	-1.897201997	-0.438584211
51475	laf2005	1	1	1	0.9665361108	24	3	8	3.4641016151	1	2.8284271247	0.7781512504	0.6020599913	0.4771212547	1.1479243383	4.25	14	55.633333333	15.4	4.472135955	4.582575695	1.2146956962	2.1301352743	1.0357223906	0.990862192	0.6676814572	1.6007055498
51489	laf2005	2	2	4	-0.496799892	24	8	5	0	0	0	1.0413926852	0	0.6989700043	2.2051369645	5	4	56.293333333	27.72	.	.	.	.	.	.	.	.
51490	laf2005	2	2	4	-1.210656963	20	5	6	3	0	0	0.3010299957	0	0.6020599913	0.4957846144	6.5	6	2.6333333333	29	3	2.8284271247	-0.047468743	-0.330450286	-0.154586313	-1.114171414	-0.540896259	0.2852518677
51492	laf2005	2	1	2	-0.704484614	21	4	5	3.4641016151	2.2360679775	0	0.4771212547	0	0.4771212547	0.5474101389	6	8	28.02	22.52	3.3166247904	3.8729833462	-0.131925789	0.3501064162	0.5457812348	-0.486413577	-0.197237321	0.3478151151
51496	laf2005	1	1	2	0.7621112527	7	2	3	2.8284271247	1.7320508076	2.2360679775	0.3010299957	0	0.6989700043	0.728213355	4.75	15	36.7	23.8	3.1622776602	4.1231056256	-1.718095996	1.3382278956	1.0769273611	0.7011055841	-1.331126002	0.4421725595
51500	laf2005	1	1	2	-1.86933299	24	1	5	0	0	0	0	0	0	-1.54870881	7.25	4	0	22.52	3.7416573868	0	0.2198931237	-2.932092807	-1.802133649	-1.474852658	-0.055106907	-1.623293967
51503	laf2005	1	1	1	-0.042548723	27	4	11	4.2426406871	1	2.2360679775	0	0.3010299957	0.4771212547	-0.404382348	4.75	7	52.433333333	24.24	6.4031242374	4	2.8020012403	1.8974211802	1.2500535088	-0.121439334	0.9918043207	0.4621368124
51505	laf2005	2	1	2	-1.411821957	16	1	7	4.8989794856	3	2.4494897428	0	0	0.7781512504	0.3176072643	6.5	4	0	23.24	2.2360679775	3.7416573868	-0.321743966	2.1745489341	2.0550715125	-1.622316267	-0.990637655	0.3463462188
51508	laf2005	2	1	2	-0.64930357	19	1	4	3.3166247904	2.6457513111	2.6457513111	0.6989700043	0	0	-0.154358019	5.25	4	20	27.52	1.4142135624	3.4641016151	-1.125004799	1.459569422	1.0147750768	-0.432016167	-0.996625527	-0.370526809
51511	laf2005	1	1	1	-2.729174011	32	5	11	3	2.4494897428	0	0.7781512504	0.4771212547	0	0.0035978763	8	0	9.7666666667	18.48	3	2.4494897428	2.1122802539	-0.504051407	0.0172968193	-2.37779353	1.021658596	0.4473495912
51512	laf2005	1	1	1	-1.110074466	14	3	9	2.8284271247	2.8284271247	1	0.3010299957	0	0.3010299957	-0.226204998	6.5	7	9.0066666667	31.12	3.1622776602	2.6457513111	0.3311779399	0.0255785235	0.7205138045	-1.543597468	-0.849542989	-0.230664293
51515	laf2005	1	1	2	-1.969915487	23	2	3	4.1231056256	1	1	0.3010299957	0	0	-0.948194611	7.25	3	6.5266666667	23.36	6.4807406984	2.6457513111	0.4846625728	0.5891374513	0.1330695889	-1.345058266	0.1505238511	-0.892617619
51520	laf2005	1	1	1	-0.146391085	6	1	8	1.7320508076	0	0	0.7781512504	0	0.4771212547	1.1479243383	5.25	9	0	27.36	4.582575695	1.7320508076	-0.070439055	-1.3846529	-0.884215196	-0.782429824	-1.038013857	0.3853610102
51522	laf2005	2	1	2	-0.548721073	33	2	6	4	1.4142135624	1	0.3010299957	0	0.7781512504	0.9181214638	5.25	5	20.14	25.68	4.3588989435	1	1.3271999039	-0.218410735	0.0778121183	-0.536629109	0.4613135364	0.3366821399
51525	laf2005	2	1	2	-2.881677689	32	1	5	3	2.8284271247	0	0.903089987	0.3010299957	0.7781512504	2.1191498626	8.25	0	0	15.16	4.3588989435	2.8284271247	0.9978710241	-0.330450286	0.2559722609	-2.265873534	0.4664341595	1.4020947568
51530	laf2005	2	1	2	-1.616246816	19	1	8	1	0	1	0.903089987	0	0.4771212547	1.3971602499	7	5	0	23.96	3.6055512755	2.2360679775	0.5792313905	-0.958001797	-0.756298463	-1.538862563	-0.357528206	0.429203982
51532	laf2005	2	1	2	-1.314499325	20	1	7	3.7416573868	1	2.4494897428	0.3010299957	0.3010299957	0	-0.948194611	7	8	20	16.48	2.2360679775	3	-0.028541339	1.3310070595	0.640839763	-0.840186714	-0.027966156	-0.310239767
51535	laf2005	2	1	2	-2.122419165	10	6	8	3.1622776602	1.7320508076	2	0.3010299957	0.3010299957	0	-0.948194611	7.5	3	34.773333333	36.28	2.6457513111	2.6457513111	-0.378366678	0.6853010009	0.8286983903	-1.456625434	-0.89631179	-0.195551702
51537	laf2005	1	1	2	-1.408562093	20	1	5	3.1622776602	0	1	0.6020599913	0.3010299957	0.3010299957	0.3743092012	6	1	20	16.6	4.6904157598	3.4641016151	0.221155685	0.5458075581	-0.031138029	-0.753305818	0.0928210379	0.4914225526
51542	laf2005	2	1	2	-1.103554738	7	1	6	0	0	0	0	0	0	-1.54870881	5.5	1	30	37.04	2.4494897428	0	-1.171238601	-2.932092807	-1.503815468	-0.730510589	-1.439676797	-1.368983071
51545	laf2005	1	1	2	1.0638587437	18	1	6	0	0	0	1.079181246	0.3010299957	0.3010299957	1.3261016884	4.75	18	20	22.28	3.6055512755	2	-0.006125712	-2.015840523	-1.523021495	0.5859032471	-0.372233362	0.720089314
51547	laf2005	2	1	2	-0.246973582	16	1	6	2.2360679775	1	1	1	0.6989700043	0.7781512504	2.3124722548	5.25	8	10	37.28	4.472135955	2.4494897428	0.1162339955	-0.322181278	0.1083363166	-0.604555436	-1.220568128	2.2244198491
51551	laf2005	2	1	1	1.573290957	13	7	5	5	2.4494897428	3.8729833462	0	0.3010299957	0	-1.54870881	3.75	17	51.513333333	30.2	2.4494897428	5.0990195136	-0.987462883	3.5726117871	2.3586579383	1.324994207	-0.844965799	-0.258371941
51556	laf2005	2	1	2	0.4668834899	19	3	7	4.1231056256	3.3166247904	2.4494897428	0	0	0	-1.54870881	3.75	6	17.813333333	21.52	4.6904157598	3.8729833462	0.659911474	1.8969836616	1.559527514	-0.252228227	-0.179146133	-0.994749981
51562	laf2005	2	1	2	-2.42742652	13	1	7	3.6055512755	3	2	0.3010299957	0	0	-0.948194611	8	3	10	29.4	1.4142135624	3	-0.796724071	1.0405435839	1.18860947	-2.031643028	-1.165318374	-0.709075383
51563	laf2005	1	1	2	-1.463743138	24	2	4	0	0	0	0	0	0	-1.54870881	6.75	5	14.34	7.88	3	0	-0.266322562	-2.932092807	-1.982844116	-0.757753859	0.5702081123	-1.690020524
51565	laf2005	2	1	1	-1.515664319	27	9	8	2.8284271247	0	0	0.7781512504	0.6989700043	0.7781512504	1.869913951	7	6	40.233333333	27.88	5	3.6055512755	1.5984303032	-0.049113132	0.0089096357	-0.808621542	0.6881568842	2.2514702004
51566	laf2005	2	1	2	-0.548721073	9	2	3	2.4494897428	0	0	0.9542425094	0.3010299957	0.4771212547	1.4992026261	5.25	5	8.24	40.36	2	0	-1.932229639	-1.865857589	-1.097684434	-0.392278539	-1.837869764	0.8919852969
51570	laf2005	2	1	2	-0.246973582	21	7	7	4.472135955	0	2	0.3010299957	0	0.3010299957	-0.226204998	5.25	8	58.613333333	25.32	1.7320508076	3	-0.111671988	1.4177581067	0.557237484	0.5118392099	0.2242085598	-0.028631514
51571	laf2005	2	1	1	-0.902389744	8	1	7	0	0	1	0.6989700043	0.6020599913	0.6020599913	1.289621206	5.5	3	40	30.6	4	2.6457513111	-0.360679401	-1.205603856	-0.527268544	-0.491030382	-1.098883058	1.4523604911
51572	laf2005	2	1	2	1.7192749063	22	5	5	2.2360679775	0	1	0.9542425094	0.84509804	1.0413926852	2.8525498586	4.5	23	0.7533333333	30.4	.	.	.	.	.	.	.	.
51575	laf2005	2	1	2	-0.951051061	13	7	6	3.8729833462	2.8284271247	3.1622776602	0	0	0	-1.54870881	5.25	1	9.86	31.84	3.1622776602	4.3588989435	-0.510207386	2.3773777924	1.9189093931	-1.117722815	-1.044699188	-0.928825403
51578	laf2005	2	1	2	-1.612986951	14	2	5	3.3166247904	1	1.4142135624	0	0.6020599913	0.6989700043	0.1276991555	6.5	2	30.486666667	28.6	4	3.7416573868	-0.432931906	0.9532205916	1.0402530847	-0.961209591	-0.899636818	1.1288246831
51580	laf2005	1	1	1	1.573290957	14	1	3	2	1	0	0.7781512504	0.3010299957	0	0.0035978763	3.75	17	10	37.92	1.4142135624	1	-1.747536306	-1.603389255	-0.946302815	0.8579894543	-1.703626714	-0.009784906
51581	laf2005	2	1	2	-1.054893422	20	1	9	1.7320508076	0	0	0.6020599913	0	0	-0.347680412	5.75	3	10	23.4	2.4494897428	0	0.549754607	-2.178150654	-1.514423267	-1.047499054	-0.023254649	-0.734541394
51586	laf2005	2	1	2	0.0093724572	17	7	8	4.2426406871	3.1622776602	3	0	0	0	-1.54870881	4.5	6	36.346666667	0	2.4494897428	3.4641016151	0.0738244135	2.0448796013	1.4352528113	-0.001752792	0.846292552	-1.07969566
51587	laf2005	1	1	2	0.4538440334	26	6	7	3.4641016151	1	2.2360679775	0.4771212547	0	0	-0.596916323	5.75	18	47.18	20.16	3.1622776602	2.8284271247	0.6987293762	1.0218037547	0.2669912195	0.652258016	0.7344122515	-0.568669671
51594	laf2005	1	1	2	0.7134499362	24	7	7	2.2360679775	1.4142135624	1	0.6020599913	0.3010299957	0.3010299957	0.3743092012	4.5	13	18.84	8.68	1.7320508076	3.3166247904	0.1082299827	0.0750759561	-0.013709099	0.3499341986	0.505503257	0.4319926984
51603	laf2005	1	1	2	1.6219522734	28	1	5	3.3166247904	2	3	0.3010299957	0	0	-0.948194611	4	19	10	12.8	3.1622776602	3.7416573868	0.3332742441	1.7689508957	0.8187521181	0.809656534	0.2087713174	-0.87840522
51610	laf2005	1	1	2	0.8107725691	17	1	7	4.8989794856	1	2.8284271247	0.6020599913	0	0	-0.347680412	5	17	60	33.28	3.8729833462	5.1961524227	0.2596044785	3.0358169431	1.4871636775	0.9427805317	-0.456688763	0.0161005269
51616	laf2005	2	1	2	0.7101900721	12	3	4	3.8729833462	1	1	0.3010299957	0.9542425094	0.6020599913	0.4957846144	5	16	34.253333333	17.48	2.2360679775	3.3166247904	-1.383031263	0.787606727	0.6798648899	0.7884053225	-0.728861886	1.7737915714
51620	laf2005	1	1	2	1.774455951	17	5	5	4.1231056256	0	1.4142135624	0.3010299957	0	0	-0.948194611	3.75	19	59.506666667	16.92	3.6055512755	3.3166247904	-0.335454592	1.1095540464	0.0746447694	1.8889404315	0.3663949131	-0.605174164
51621	laf2005	2	1	2	1.2228821495	17	6	8	3.3166247904	1	1.4142135624	0.6989700043	0.6020599913	0.6020599913	1.289621206	3.5	12	35.28	21.48	2.4494897428	3.1622776602	0.0738244135	0.6877915928	0.5027719911	0.7668306262	-0.19286666	1.6744620097
51622	laf2005	1	1	1	-1.50914459	11	1	3	2.2360679775	0	1.7320508076	0.4771212547	0	0	-0.596916323	6	0	0	33.88	3.8729833462	1	-1.204312354	-0.609662673	-0.595790245	-1.110635124	-1.328663732	-0.91299091
51630	laf2005	1	1	2	-0.603902117	11	6	3	1	0	0	0.6989700043	0.6020599913	0.3010299957	0.5676315933	6	9	17.273333333	20.16	5.3851648071	2.2360679775	-0.734978105	-1.472402907	-1.035623248	-0.254769248	-0.373647776	0.7704735938
51632	laf2005	1	1	2	-0.652563434	12	4	5	3.8729833462	2.6457513111	2.4494897428	0.3010299957	0.4771212547	0.4771212547	0.1961318511	5.75	7	23.493333333	36.64	2.4494897428	3.1622776602	-1.06076354	1.4625154046	1.5686418169	-0.624438805	-1.490368155	0.8357143616
51638	laf2005	2	1	2	-0.951051061	12	1	7	3.8729833462	1.7320508076	2.6457513111	0	0	0	-1.54870881	5.25	1	40	24.76	3.8729833462	4.3588989435	-0.106898806	2.111676065	1.4255895523	-0.572489808	-0.587715309	-0.838958742
51640	laf2005	1	1	1	0.3143798123	18	7	4	1.7320508076	1	1.7320508076	0	0	0	-1.54870881	4	6	35.546666667	20.8	2.2360679775	1.7320508076	-0.943227322	-0.493684042	-0.302370066	0.5331331539	-0.178143575	-1.314590206
51664	laf2005	1	1	2	-1.006232105	15	3	8	2.4494897428	1	1.7320508076	0.4771212547	0.4771212547	0.6989700043	1.0794916428	6	5	19.6	22.6	4.582575695	4.2426406871	0.5892668563	0.9687758781	0.8358421547	-0.990122288	-0.414607525	1.3940173299
61006	laf2006	1	3	4	0.6615287557	32	7	7	3.7416573868	1.4142135624	2.4494897428	0.6989700043	0	0.4771212547	0.9899684427	4.75	14	33.306666667	9.76	5.0990195136	3.1622776602	1.7396379521	1.4053506978	0.5056412443	0.5113196481	1.5027219009	0.3312453929
61007	laf2006	1	3	4	3.6920431224	1	4	6	0	0	0	0	0	0.6020599913	-0.104729585	2.75	32	22.453333333	12.44	4	2.2360679775	-1.129812222	-1.907691612	-1.134337935	2.0843370047	-0.841740593	-0.308625781
61008	laf2006	2	3	4	0.006112593	22	7	3	3.7416573868	0	2.2360679775	0.84509804	0	0.6020599913	1.5811269085	5	9	54.006666667	21.32	2.8284271247	2.2360679775	-0.722203	0.8712454364	0.0307947705	0.9357212674	0.2620148591	0.7009472735
61009	laf2006	2	3	4	-0.500059756	17	3	8	2.8284271247	0	1.7320508076	0.7781512504	0.3010299957	0.6989700043	1.6800058422	5.5	7	54.733333333	16.76	5.6568542495	3.3166247904	1.0692909321	0.7094909503	0.1553365825	0.0717918007	0.5593916179	1.3873597398
61011	laf2006	1	2	4	-0.652563434	14	5	3	2.4494897428	0	0	1.0413926852	0.3010299957	0.903089987	2.6946978366	5.75	7	36.506666667	28.24	3	2	-1.255357353	-0.949605306	-0.621655098	0.0750224849	-0.73756422	1.8555594921
61013	laf2006	2	2	4	2.2287071196	20	1	6	3.1622776602	1	3.1622776602	0.3010299957	0	0	-0.948194611	3.5	22	10	23.4	3.8729833462	2.8284271247	0.2234782261	1.3668664853	0.4864472956	1.0698925307	-0.414600091	-0.884193824
61026	laf2006	2	2	2	0.1034352259	29	10	7	3	0	1.4142135624	1	0.6020599913	0.7781512504	2.3124722548	5.5	13	33.38	21.72	5.4772255751	3.4641016151	1.6371194191	0.6882418419	0.10828747	0.2210543706	0.9936852387	2.165440108
61032	laf2006	2	4	4	0.1586162706	40	8	6	4.472135955	3.3166247904	3	0	0	0	-1.54870881	4.75	9	32.046666667	17.52	4.1231056256	3.6055512755	1.7671215653	2.2095780864	1.5104876215	0.0662687514	1.3728397983	-1.089276015
61033	laf2006	2	4	4	0.1001753618	13	12	5	3.7416573868	1.7320508076	2.6457513111	0	0	0.3010299957	-0.826719198	6	16	36.853333333	32.84	4.582575695	3.4641016151	-0.325419126	1.6445813104	1.2594815467	0.119956642	-0.405099185	-0.493540393
61042	laf2006	1	2	1	1.8263771316	12	22	3	3.7416573868	2	2	0.6020599913	0.6020599913	0.4771212547	0.7966460505	3.5	18	30.606666667	43.08	2.8284271247	2.2360679775	-1.455209569	0.7498118067	0.9030075909	1.2553794243	-0.877943384	1.234427586
61046	laf2006	2	3	4	-0.551980937	21	7	5	4.582575695	3	3.1622776602	0	0	0	-1.54870881	5.75	8	49.526666667	28.4	4.582575695	4.2426406871	0.2609861286	2.6329943804	1.9037213034	-0.111805868	0.0420739766	-0.901405851
61047	laf2006	2	3	4	-0.396217395	9	7	6	4.3588989435	1	0	0.903089987	0.4771212547	0.7781512504	2.1191498626	5	5	56.573333333	40.44	4.8989794856	3.7416573868	-0.264391602	0.6794377313	0.7297987357	0.056479476	-0.901149581	2.2586333876
61049	laf2006	2	2	4	0.0547739095	9	2	5	4	2	2.4494897428	0.3010299957	0	0.3010299957	-0.226204998	5.25	11	27.266666667	32.4	2.4494897428	3.6055512755	-1.28066551	1.7208795505	1.3259593599	-0.050255977	-1.453400439	-0.114502777
61050	laf2006	2	2	4	-1.567585499	27	1	9	3.8729833462	0	2	0.3010299957	0	0.3010299957	-0.226204998	7.25	7	60	28.48	4.3588989435	2.8284271247	1.6554806316	1.0783517242	0.3902568498	-0.557945769	0.6476915748	-0.085870687
61052	laf2006	1	3	2	0.4603637616	8	10	3	3	2	1.7320508076	0	0	0	-1.54870881	4.75	12	20.446666667	47.56	4.472135955	2.2360679775	-1.238255928	0.2891433613	0.6492903075	0.0501405997	-1.612191176	-1.11379411
61064	laf2006	1	5	3	0.6128674392	17	3	4	3.8729833462	1.4142135624	2	0.3010299957	0	0.4771212547	0.1961318511	4.5	12	36.553333333	23.32	6.0827625303	2.4494897428	0.177366768	0.9047506034	0.5388395426	0.5445939473	-0.071338299	-0.07851217
61065	laf2006	2	5	3	-0.652563434	16	6	6	2.6457513111	0	0	0.6989700043	0	0.3010299957	0.5676315933	5.75	7	23.366666667	35.96	3	1.4142135624	-0.340671371	-1.132538942	-0.777316274	-0.43717289	-0.647708371	0.1034822222
61066	laf2006	1	2	4	3.7958854836	8	1	2	2.6457513111	0	0	0.6020599913	0	0.4771212547	0.7966460505	2.25	30	40	34.2	2.6457513111	1.7320508076	-2.061137329	-0.986929391	-0.824906986	2.8091996123	-1.615313815	0.3031912172
61067	laf2006	1	2	4	1.2163624213	40	1	4	4.472135955	0	2.8284271247	0.3010299957	0	0	-0.948194611	4.5	18	60	21.96	3.1622776602	3	0.9568539034	1.8439019394	0.3180500061	1.7372912657	1.0609782393	-0.717983146
61069	laf2006	2	4	3	1.2196222854	7	1	7	2.6457513111	1	2.8284271247	0	0	0	-1.54870881	4	15	30	31.92	3.4641016151	3.3166247904	-0.600306305	1.1939514267	0.7720031292	0.567892597	-1.306065708	-0.99051528
61070	laf2006	2	4	3	-1.262578144	18	5	7	5	1.4142135624	3.6055512755	0	0	0	-1.54870881	6.75	7	59.146666667	28.96	3.6055512755	3.7416573868	0.2499025107	2.8132013589	1.6744465701	-0.323307149	0.0286873031	-0.820079249
61073	laf2006	2	2	3	-0.805067111	12	13	7	2.8284271247	1.4142135624	0	1.1139433523	0.7781512504	0.7781512504	2.5397738592	6	7	13.86	24.88	4.1231056256	3.4641016151	-0.029268604	-0.113914919	0.2936359268	-0.864015074	-0.261114878	2.6098474978
61074	laf2006	2	2	3	-2.424166656	27	6	8	2.6457513111	3.1622776602	1.4142135624	0.6020599913	0	0.6020599913	1.0962988139	7.5	0	21.913333333	16.2	4	3.1622776602	1.288061302	0.3957679449	0.7906349811	-1.91922356	0.6990225508	0.4419181411
61075	laf2006	1	2	2	0.0515140453	27	4	9	4.8989794856	1.4142135624	3.7416573868	0	0	0	-1.54870881	5.75	14	47.193333333	14.92	4.6904157598	2.8284271247	1.7583731748	2.4208667483	1.1963177694	0.195555046	1.2227579728	-1.036078801
61079	laf2006	2	2	2	-1.408562093	4	1	6	0	0	0	0	0	0.6020599913	-0.104729585	6	1	20	48.64	2	1.4142135624	-1.530648254	-2.284204604	-0.72967596	-1.226101394	-2.456892322	-0.158152372
61089	laf2006	2	2	1	-0.250233446	32	7	8	3.3166247904	1.4142135624	2	0	0	0	-1.54870881	5.75	11	42.02	14.08	3.3166247904	2.8284271247	1.442466105	0.836175129	0.3918771092	0.023801709	1.332937077	-1.090378215
61095	laf2006	1	2	2	-0.652563434	19	1	8	5	1	2.4494897428	0	0	0	-1.54870881	5.75	7	60	21.44	3.1622776602	3	0.4416530012	1.8787493859	0.9910794952	0.0603780438	0.2813183232	-0.843214678
61105	laf2006	2	2	3	-0.753145931	15	1	7	1	0	0	0.84509804	0	0.3010299957	0.8591372958	5.75	6	20	12.04	3.4641016151	1.4142135624	-0.01390105	-1.848915899	-1.428950186	-0.521790465	0.1086857978	0.0022166138
61106	laf2006	2	2	3	-0.908909472	23	7	6	3.8729833462	1.4142135624	1.4142135624	0.6989700043	0	0.6020599913	1.289621206	6.5	9	41.946666667	18.48	3.6055512755	3.4641016151	0.360377572	1.068241632	0.6155420685	-0.271152413	0.5326485399	0.7200023175
61112	laf2006	2	2	4	0.4603637616	28	2	7	4.582575695	3.3166247904	3.1622776602	0	0	0.6989700043	0.1276991555	4.75	12	12.573333333	16.48	4.2426406871	3.4641016151	1.1806418836	2.2763252791	1.8764204657	-0.283172182	0.2602450473	0.0489312044
61114	laf2006	2	2	4	1.5700310929	14	6	6	4.2426406871	2	3	0	0	0.3010299957	-0.826719198	4.25	20	46.2	31.08	2.8284271247	3.7416573868	-0.540523586	2.1720351561	1.558796857	1.1156059996	-0.732073209	-0.367265377
61115	laf2006	1	2	1	1.47270846	8	9	6	3.8729833462	2.2360679775	2.6457513111	0	0.6020599913	0.4771212547	-0.404382348	3.75	16	44.253333333	40.04	3.3166247904	3	-0.828806105	1.4891289349	1.592422393	0.8914089156	-1.319892526	0.7941561357
61118	laf2006	2	2	4	-1.415081822	3	1	5	0	0	1	0	0	0.84509804	0.4781722825	7	7	0	50.08	1.7320508076	2.8284271247	-1.943140257	-1.121915291	-0.006288943	-1.489946932	-2.997362433	0.2926561255
61119	laf2006	2	2	4	-1.616246816	21	1	9	3.1622776602	0	1	0.6020599913	0	0.6020599913	1.0962988139	7	5	30	31.84	1.7320508076	3	0.4003844581	0.3331904757	0.1813736581	-1.088556907	-0.49460834	0.7465198995
61121	laf2006	2	5	4	-0.905649608	29	12	7	4.472135955	3.3166247904	2.8284271247	0	0	0	-1.54870881	6	6	20.986666667	18.28	4.2426406871	2.8284271247	1.2539425405	1.76529992	1.4124959426	-0.877343298	1.0599672533	-1.151390382
61122	laf2006	2	5	4	-0.753145931	18	1	3	4.2426406871	0	2.2360679775	0	0.3010299957	0	-1.54870881	5.75	6	30	35.2	2	3.3166247904	-1.272523727	1.584349132	0.7598607819	-0.043486716	-1.156210534	-0.456179304
61123	laf2006	1	2	3	0.0515140453	10	2	3	4.1231056256	2.2360679775	3	0	0.3010299957	0.3010299957	-0.826719198	5.75	14	46.606666667	32.76	1	3.6055512755	-2.169297983	2.0576491263	1.6865024962	0.4791829344	-1.618782647	0.041368531
61124	laf2006	1	2	3	-1.110074466	13	4	5	3.7416573868	1.4142135624	1.7320508076	0.6020599913	0.4771212547	0	-0.347680412	6.5	7	43.686666667	34.56	2.4494897428	1.4142135624	-0.987462883	0.2354654523	0.2718694853	-0.331508956	-0.807801513	0.2306998659
61129	laf2006	2	2	4	-0.957570789	26	8	6	3	0	1.4142135624	0.903089987	0.9542425094	0.4771212547	1.3971602499	6.25	7	25.98	25	5.4772255751	3.3166247904	1.1611892256	0.6206788532	0.1377883739	-0.466884819	0.529981402	2.0765395358
61133	laf2006	1	2	4	-1.512404454	33	9	7	3.4641016151	1	1.4142135624	1.0413926852	0.7781512504	0.4771212547	1.6730554606	6.5	3	24.1	19.8	3.4641016151	2.4494897428	1.3055107737	0.4254398104	0.1554489942	-0.869528175	1.0309700212	1.8744898928
61134	laf2006	1	2	4	-0.198312265	23	3	7	4	3	2	0.3010299957	0	0.3010299957	-0.226204998	5.5	10	16.606666667	24.8	4.582575695	3.3166247904	0.9196438882	1.3572967519	1.2203570408	-0.641939865	-0.057122143	-0.241297477
61135	laf2006	1	3	2	0.5122849422	15	4	10	3.1622776602	0	2.4494897428	0.6989700043	0	0.3010299957	0.5676315933	4.5	11	59.18	20.88	3.8729833462	2.4494897428	0.8810878337	0.8266064685	0.0858776297	0.6531837415	0.411771874	0.2176659937
61138	laf2006	1	2	3	-0.70122475	27	5	6	4.2426406871	0	1.7320508076	0.6020599913	0	0.3010299957	0.3743092012	5.5	5	58.84	14.2	2	2.6457513111	0.1552668536	1.0177374616	0.0710558857	0.4370680482	0.9380725198	0.1173084942
61139	laf2006	1	2	3	0.4084425811	12	6	5	3.7416573868	1	1.7320508076	0.4771212547	0	0.4771212547	0.5474101389	5	13	55.78	27.64	3.3166247904	1.7320508076	-0.791631701	0.3810750032	0.2415144325	0.7840156459	-0.372667901	0.1841666102
61142	laf2006	1	2	4	-1.713569448	5	6	9	0	0	1.7320508076	0.6989700043	0.3010299957	0.903089987	2.0116108187	6.5	1	38.513333333	44.64	5	3.3166247904	0.2418440754	-0.52169143	0.1260865366	-1.338275816	-1.416254419	1.6401856435
61144	laf2006	1	2	4	3.7958854836	15	1	5	3.1622776602	0	2.8284271247	0	0	0	-1.54870881	2.25	30	30	38	2.4494897428	2.6457513111	-0.840861569	1.1114448336	0.3324792175	2.4395107172	-1.374034116	-1.01330743
61145	laf2006	2	4	1	-0.097729768	29	12	7	4.7958315233	3.7416573868	3.7416573868	0	0	0	-1.54870881	5.5	11	25.24	22.36	4.2426406871	4	1.2539425405	2.9126957665	2.1420201366	-0.381969116	0.794215049	-1.013275958
61155	laf2006	2	2	4	-0.70122475	16	2	3	2.6457513111	0	0	1.0413926852	0.903089987	0.6020599913	1.9727082239	5.5	5	15.693333333	31.08	1	3	-1.729494042	-0.40604872	-0.24761161	-0.212438175	-1.418407098	2.4110971365
61156	laf2006	2	2	4	-1.668167996	19	2	4	3.4641016151	0	2	0.6020599913	0.6020599913	0.4771212547	0.7966460505	7.25	6	24.273333333	18.6	1	2.2360679775	-1.253563848	0.6289949144	0.1634618921	-0.590051697	-0.442099237	1.1396696343
61159	laf2006	1	4	4	-0.853728428	6	3	3	1	0	1.4142135624	0.84509804	0	0.6020599913	1.5811269085	5.75	5	27.72	48.68	2	0	-2.152131609	-1.769331076	-0.910325231	-0.354998156	-2.203828162	0.4615490688
61167	laf2006	2	3	3	1.975620945	22	5	6	3.1622776602	0	2.4494897428	0.84509804	0	0.6989700043	1.8135556491	3.75	21	59.226666667	22.28	3.4641016151	1.7320508076	0.2431753253	0.4979289372	-0.170565675	1.8951270136	0.3795314537	0.8400842577
61168	laf2006	2	3	3	-2.424166656	26	8	8	3.4641016151	0	1	0.4771212547	0.3010299957	0.7781512504	1.2693997516	7.5	0	8.4133333333	24.48	5.6568542495	2.4494897428	1.7289968438	0.2123678941	0.124890055	-1.8978577	0.6571571021	1.1100157382
61172	laf2006	1	4	3	-0.954310925	34	9	8	4.582575695	2	2.6457513111	0	0	0.3010299957	-0.826719198	5.75	4	30.753333333	10.6	4.2426406871	2.4494897428	1.8764740477	1.5458033292	0.9726004505	-0.631948503	1.6833838631	-0.663393746
61173	laf2006	1	4	3	-0.50331962	27	5	8	3.1622776602	0	0	0.4771212547	0.7781512504	0	-0.596916323	6	10	10.466666667	11	4.472135955	1	1.4345976668	-1.097462918	-1.002621024	-0.503375856	1.1710058573	0.3718446491
61177	laf2006	2	3	3	-0.801807247	22	1	14	1	0	0	0.6989700043	0	0.3010299957	0.5676315933	5.5	4	60	19.88	3.3166247904	2.6457513111	2.2456288741	-1.284716262	-0.882909073	-0.527045996	0.8458918684	0.2979510876
61178	laf2006	2	3	3	0.2040177229	9	15	6	3.1622776602	1	1	0.3010299957	0	0.6989700043	0.728213355	5.5	14	43.513333333	22.64	4	2.4494897428	-0.543406967	0.0809873356	0.2647590758	0.3396526085	0.0609943548	0.3966834412
61187	laf2006	1	2	3	1.9788808092	10	4	3	1	0	0	0.4771212547	0	0	-0.596916323	3.25	18	27.3	18.88	3.3166247904	0	-1.450289461	-2.496804102	-1.863661135	1.5292227384	-0.484047536	-1.036932565
61188	laf2006	1	2	3	-0.960830653	20	7	4	3.7416573868	1.4142135624	2	0.3010299957	0	0	-0.948194611	6.75	10	39.46	28.68	4.2426406871	2.2360679775	-0.17384804	0.7498118067	0.3945935158	-0.252149963	0.0434913777	-0.840774287
61196	laf2006	1	3	4	-0.201572129	11	5	6	3.1622776602	0	1.7320508076	0.3010299957	0	0.3010299957	-0.226204998	6	13	57.006666667	37.84	3.1622776602	2.2360679775	-0.6568087	0.3597809938	0.143689938	0.3741781193	-0.802909929	-0.15260807
61197	laf2006	1	3	4	-0.049068452	28	6	7	3.6055512755	0	1.7320508076	0.7781512504	0.3010299957	0.6020599913	1.4475771017	5.75	13	40.06	19.08	4.2426406871	2.8284271247	1.1806418836	0.8241082024	0.092623739	0.300241561	0.8894046618	1.1828688079
61198	laf2006	2	2	4	0.8140324332	13	1	2	4.2426406871	0	2.2360679775	0	0	0.3010299957	-0.826719198	4.5	14	0	32.08	1.4142135624	2.4494897428	-2.076865186	1.1870918983	0.5225998869	0.4683816514	-1.726657977	-0.599598206
61199	laf2006	1	2	4	0.9146149302	25	10	4	5.6568542495	2	3	0	0	0	-1.54870881	4.5	15	34.3	34.32	5.2915026221	4	0.5181894754	2.9059798507	1.7354532165	0.6899910944	0.0962890441	-0.870712365
61205	laf2006	2	3	4	2.3292896166	9	3	3	2.8284271247	0	0	0.903089987	0.903089987	1	2.6512313665	3.5	23	29.093333333	48.2	2.4494897428	2.4494897428	-1.792721956	-0.578735142	-0.077390149	1.586793873	-2.296301723	3.0079332319
61206	laf2006	2	3	4	3.4876182643	12	4	2	4.6904157598	1	3.4641016151	0	0.3010299957	0	-1.54870881	3.25	33	55.706666667	34.76	2.6457513111	3.3166247904	-1.767934702	2.4109624301	1.2399993329	2.9147008127	-1.216099333	-0.467039738
61221	laf2006	1	2	1	-0.045808588	16	10	6	2.8284271247	0	2.8284271247	0.84509804	0.4771212547	0.3010299957	0.8591372958	5.25	10	51.94	10.2	3.3166247904	3	-0.242400851	1.1284140515	0.1460424994	0.7010831764	0.738361814	0.9244565661
61222	laf2006	2	1	1	1.2196222854	23	8	5	4.472135955	2	3	0	0	0	-1.54870881	4	15	56.28	20.96	2.6457513111	3.6055512755	-0.193542807	2.2095780864	1.2909991493	1.317974421	0.3480829283	-0.94280505
61229	laf2006	1	2	4	0.5090250781	17	10	6	3	1.4142135624	0	1	0.7781512504	0.4771212547	1.5904826421	5	14	10.886666667	33.4	2.4494897428	0	-0.438232032	-1.626226692	-0.65872583	0.0026471011	-0.556647859	1.6763087344
61230	laf2006	1	2	4	0.6096075751	22	4	4	3.7416573868	2	1.7320508076	0.3010299957	0	0	-0.948194611	5	15	26.473333333	26.88	5.5677643628	2.2360679775	0.3840305854	0.6119784447	0.3576913714	0.353089502	0.0317206912	-0.899918376
61239	laf2006	1	3	3	-0.908909472	24	11	4	3.4641016151	1	1	0.903089987	0.6020599913	0.6020599913	1.6968130133	6.5	9	47.146666667	24.76	4.3588989435	0	0.1554375463	-0.909807391	-0.534697268	0.0234724943	0.734672123	1.4276432037
61240	laf2006	2	3	3	-2.479347701	16	17	3	3.8729833462	1	2.2360679775	0	0.3010299957	0.4771212547	-0.404382348	8.25	4	52.28	31.4	4.7958315233	2	-0.551385603	0.8202612315	0.7678198534	-0.871183724	0.2725625047	0.082880761
61241	laf2006	1	5	3	-0.50331962	22	3	9	2.4494897428	0	1	0.7781512504	0.4771212547	0.4771212547	1.1479243383	6	10	23.486666667	7.6	4.6904157598	1.4142135624	1.3918698905	-0.703568276	-0.764981601	-0.403335164	1.0441416682	0.9894027586
61242	laf2006	1	5	3	0.6128674392	19	4	8	3.7416573868	2	2.8284271247	0	0	0	-1.54870881	4.5	12	54.746666667	21.04	6	3.4641016151	1.3223940497	1.7385499518	1.0950160553	0.4950492469	0.5601122067	-0.985735497
61244	laf2006	2	2	4	4.5486242791	33	1	5	4	0	1.4142135624	1.0413926852	0	0.7781512504	2.3950450733	2.5	39	60	13.96	4.3588989435	2	1.0711716809	0.4527873227	-0.550051515	3.608057338	1.1389552533	1.1950314691
61249	laf2006	1	2	1	-0.808326975	.	.	3	4.7958315233	0	1.4142135624	0.6020599913	0.4771212547	0.84509804	1.6792006813	6.5	10	.	.	4.582575695	3.3166247904	.	1.4023840311	.	.	.	.
61251	laf2006	2	2	4	-0.000407135	25	2	7	4.7958315233	1.4142135624	2.4494897428	0.4771212547	0.4771212547	0.6020599913	0.8470629022	6	15	1.2333333333	17.88	4.472135955	4.2426406871	1.0319681301	2.3591633377	1.4053137967	-0.499853489	0.0943399371	1.2399531057
61252	laf2006	2	2	4	0.3111199482	20	12	3	4.3588989435	2.6457513111	2.8284271247	0	0.3010299957	0	-1.54870881	4.5	9	24.853333333	12	3.7416573868	3	-0.58536595	1.7946111473	1.2103034786	0.3793924169	0.4919302794	-0.763468518
61260	laf2006	1	2	4	0.3111199482	15	2	5	4.3588989435	1.7320508076	3	0.3010299957	0	0	-0.948194611	4.5	9	39.586666667	27.72	3.6055512755	3.1622776602	-0.482055906	1.9572120632	1.1244352895	0.4044295681	-0.589511451	-0.689350554
61261	laf2006	2	2	4	-0.652563434	.	.	6	4.3588989435	0	2.6457513111	0.4771212547	0.3010299957	0	-0.596916323	5.75	7	.	.	5.8309518948	3.3166247904	.	1.8456965995	.	.	.	.
61269	laf2006	2	1	1	1.7711960869	19	2	9	4.6904157598	0	2.8284271247	0.903089987	0	0.3010299957	0.9748234006	4.25	22	59.873333333	22.2	2.8284271247	3.8729833462	0.5940643669	2.3388531651	0.7394669057	1.6005670273	0.2315361088	0.6670406031
61271	laf2006	1	2	3	0.0515140453	7	1	6	0	0	1	0	0	0	-1.54870881	5.75	14	30	40.36	3.6055512755	1.7320508076	-0.812432938	-1.624193943	-0.839406358	-0.088741066	-1.577229581	-1.228528127
61272	laf2006	2	4	4	0.1586162706	23	23	10	4.3588989435	1.7320508076	1.4142135624	0.3010299957	0	0.6989700043	0.728213355	4.75	9	36.34	13.88	4.3588989435	3.3166247904	1.6183062271	1.2121922143	0.9574728389	-0.073466061	1.7280565458	0.5303742343
61273	laf2006	1	4	4	0.5090250781	26	4	3	2.4494897428	0	0	0.903089987	0	0	0.2528337879	5	14	24.153333333	28.24	5.1961524227	0	0.3058681632	-1.865857589	-1.688564976	0.5872683517	0.3299320373	-0.543002353
61275	laf2006	1	2	3	-1.363160641	15	2	5	4.582575695	2	3.1622776602	0	0	0	-1.54870881	6.75	6	18.92	41.64	2.8284271247	3.1622776602	-0.723251152	2.1380518351	1.6088190439	-1.071690279	-1.420335591	-0.941370645
61276	laf2006	2	2	3	-1.716829313	22	10	4	4.2426406871	0	2.2360679775	0.4771212547	0.3010299957	0.4771212547	0.5474101389	7	4	34.72	38.72	1.4142135624	2.6457513111	-0.905102828	1.2770044534	0.6925871061	-0.576944501	-0.588336159	0.7728429594
61277	laf2006	2	3	4	0.9665361108	18	1	5	3	0	1	0	0	0	-1.54870881	4.25	14	40	14.36	3.4641016151	2	-0.306055525	-0.195573299	-0.521259244	1.0329673344	0.1770520387	-1.166769094
61278	laf2006	1	3	4	1.2196222854	35	7	4	4.472135955	2.6457513111	2.6457513111	0	0	0.4771212547	-0.404382348	4	15	36.28	11.24	4.2426406871	3	0.9256618127	1.749933298	1.1521491596	1.003754834	1.1984905554	-0.408898606
61280	laf2006	2	3	4	-1.515664319	20	6	6	1.7320508076	0	0	1.0413926852	0.4771212547	0	0.5287289985	7	6	24.293333333	17.04	2.8284271247	0	-0.100719645	-2.178150654	-1.691007409	-0.70561778	0.5075705975	0.3254902887
61282	laf2006	1	3	4	0.0547739095	12	10	9	2.2360679775	1.7320508076	2.4494897428	0	0	0	-1.54870881	5.25	11	22.146666667	36.4	1.7320508076	2.2360679775	-0.259321454	0.3256637654	0.6308610349	-0.448834872	-0.87795413	-1.067021322
61286	laf2006	1	3	3	0.2591987676	.	.	8	0	0	0	0.9542425094	0	0	0.3548761641	4.75	10	.	.	3.4641016151	0	.	-2.932092807	.	.	.	.
61287	laf2006	2	3	3	-1.716829313	18	2	7	2.6457513111	0	0	1	1.1139433523	0.903089987	2.6121250182	7	4	39.86	5.32	2.2360679775	2.2360679775	-0.175142653	-0.75602595	-0.491460224	-0.602780559	0.4571778281	3.0595040486
61290	laf2006	2	1	1	1.9269596286	27	9	3	5.6568542495	1	3.1622776602	0.6020599913	0.6020599913	0.4771212547	0.7966460505	3.5	19	44.586666667	22.72	2.2360679775	3	-0.539549633	2.5313295175	1.2140780697	1.9245464935	0.2428462935	1.315279508
61291	laf2006	2	1	1	-0.246973582	34	13	4	3.7416573868	0	1	0.6020599913	0	0.3010299957	0.3743092012	5.25	8	49.4	12.48	1.4142135624	2	-0.025494946	0.1272617848	-0.49358616	0.7902297006	1.4946197886	-0.047729011
61292	laf2006	2	4	1	1.5213697764	23	1	6	4.582575695	2	2.8284271247	0	0.6020599913	0.4771212547	-0.404382348	4	18	20	21.76	4.2426406871	3.6055512755	0.5581103764	2.1693939802	1.5577638348	0.6912610514	-0.255746016	0.694939511
61293	laf2006	2	3	4	2.4817932942	2	2	2	0	0	1	0.3010299957	0	0.4771212547	0.1961318511	3.25	23	59.373333333	36.56	3.1622776602	2	-2.340627503	-1.501439413	-0.859806212	2.2212434465	-1.880064308	-0.142023872
61294	laf2006	2	3	4	0.1586162706	.	.	2	1	0	0	0.84509804	0.3010299957	0	0.1371476831	4.75	9	.	.	1.7320508076	0	.	-2.496804102	.	.	.	.
61297	laf2006	1	2	3	2.176785939	11	6	5	2.4494897428	1.4142135624	0	0.903089987	0	0.9542425094	2.541486712	3.75	23	42.786666667	33.2	2.2360679775	0	-1.200303697	-1.865857589	-0.78319138	1.5076256566	-0.970630047	1.2174529653
61298	laf2006	2	2	3	2.5271947465	4	2	4	0	0	0	1.3424226808	0	1.0413926852	3.6269168925	4	28	9.6466666667	32.92	1.4142135624	1	-2.224514652	-2.473966665	-1.50059275	1.3649699576	-2.087144072	1.6987902215
61317	laf2006	2	3	4	2.1800458032	11	9	3	1	1	2.6457513111	0.3010299957	0	0	-0.948194611	3.25	20	16.826666667	19.4	3.3166247904	2.4494897428	-1.376988804	-0.013651405	-0.222231986	1.399604703	-0.598216022	-1.112596864
61318	laf2006	2	3	4	0.6063477109	5	1	8	2.6457513111	0	1.4142135624	0.7781512504	0.3010299957	0.6020599913	1.4475771017	5.5	18	10	25.4	2.4494897428	2.6457513111	-0.805783469	0.1591337215	0.004666101	-0.017679663	-1.293860371	1.1993911862
61321	laf2006	2	2	3	2.2287071196	18	9	8	2.8284271247	0	2	0.903089987	0.84509804	0.6989700043	1.9292417538	3.5	22	54.52	18.52	2	2.2360679775	0.0076173878	0.3522929887	-0.018154131	1.897558668	0.2976484358	2.2871801123
61322	laf2006	2	1	2	-1.81741181	25	5	5	3.7416573868	0	1	1	0	0.6989700043	2.122564146	7	3	59.3	15.88	3.3166247904	3	0.1612768381	0.5853879266	-0.08878807	-0.23274145	0.838950452	1.1647085811
61324	laf2006	1	2	4	-1.359900777	10	11	4	0	0	0	0	0	0	-1.54870881	6.25	3	30.366666667	34.08	0	0	-2.223638761	-2.932092807	-1.52946127	-0.539405693	-1.084597275	-1.407949582
61326	laf2006	1	2	4	2.8322021017	13	9	4	3	0	2.2360679775	0.3010299957	0	0	-0.948194611	3.5	28	38.62	30.48	2	2	-1.382998788	0.4402614414	-0.16152281	2.2090350623	-0.681208691	-0.821817247
61327	laf2006	2	1	2	-1.716829313	22	4	6	3.6055512755	1	1.7320508076	0.3010299957	0	0.3010299957	-0.226204998	7	4	18.486666667	18.96	2	2.2360679775	-0.211236431	0.5527329917	0.3056748415	-1.06633294	0.0349043874	-0.3481972
61333	laf2006	1	3	4	3.0333670957	18	1	5	2.4494897428	0	1.4142135624	0.7781512504	0	0.3010299957	0.725587489	3.5	30	30	23.8	3.6055512755	1.4142135624	-0.262153935	-0.49049636	-0.835623431	2.0677949897	-0.332791754	0.0122894832
61334	laf2006	1	3	4	-1.515664319	26	4	7	1	0	0	0.6020599913	0	0	-0.347680412	7	6	58.413333333	24.56	3.7416573868	0	0.8785508833	-2.496804102	-1.770330469	-0.366079319	0.8710604388	-0.767262139
61336	laf2006	2	1	2	-0.551980937	13	13	7	2.4494897428	1	1.7320508076	0.6989700043	0	0.6020599913	1.289621206	5.75	8	9.46	29.32	5.7445626465	2	0.5472820493	-0.058636447	0.0808304516	-0.847092319	-0.08375227	0.4442033425
61338	laf2006	1	2	3	0.2072775871	14	1	5	3.6055512755	1.4142135624	2.2360679775	0.4771212547	0.903089987	0	-0.596916323	5	11	20	31.52	1	2.2360679775	-1.36403891	0.8119999835	0.659974509	0.1320926475	-1.369056166	0.7760964811
61339	laf2006	2	2	3	1.9204399003	16	3	3	3.1622776602	1.4142135624	0	0.3010299957	0.6989700043	0	-0.948194611	4.5	25	38.946666667	24.8	2.6457513111	2.6457513111	-1.218703851	-0.34350122	-0.123784689	1.5830728159	-0.660677961	0.3266010962
61340	laf2006	1	2	3	-0.146391085	27	1	6	4.2426406871	3.1622776602	2	0	0	0.4771212547	-0.404382348	5.25	9	10	9.08	3.6055512755	3.1622776602	0.6535801994	1.3922050471	1.2422295529	-0.523848027	0.4093159271	-0.376909175
61341	laf2006	1	2	3	0.006112593	28	4	7	4.2426406871	2	2.6457513111	0	0	0	-1.54870881	5	9	26.526666667	14.04	3.7416573868	2.8284271247	1.025152197	1.5714345807	0.9032842187	-0.076750553	0.8007258752	-1.121620325
61348	laf2006	2	1	2	0.8140324332	18	5	5	3	0	1.4142135624	0.4771212547	0.3010299957	0	-0.596916323	4.5	14	40.646666667	38.4	1.4142135624	2.4494897428	-0.942277233	0.2234216194	-0.087553107	0.9139013064	-0.931889016	-0.019605913
61350	laf2006	1	2	3	-0.049068452	25	1	3	4.2426406871	0	0	0	0	0.903089987	0.6172600277	5.75	13	30	21.76	2.4494897428	2.4494897428	-0.619911446	0.0368560482	0.0030936201	0.3681845855	-0.232859492	0.474775449
61351	laf2006	1	2	3	-1.106814602	19	4	2	3.1622776602	0	1.7320508076	0.6989700043	0	0.6020599913	1.289621206	6	4	50.273333333	18.72	1.7320508076	1.7320508076	-1.538414416	0.1288775524	-0.276540389	0.2964442294	-0.125183759	0.461439365
61352	laf2006	1	3	3	0.2072775871	.	.	6	4.1231056256	1	1.7320508076	0.6020599913	0.6020599913	0.4771212547	0.7966460505	5	11	.	.	3	3.1622776602	.	1.2023394229	.	.	.	.
61353	laf2006	2	3	3	-0.551980937	25	1	5	4	2.4494897428	2.4494897428	0	0	0.4771212547	-0.404382348	5.75	8	10	17.72	2.6457513111	3.3166247904	-0.046941494	1.5885147746	1.2853575382	-0.634070594	-0.229767684	-0.334638024
61355	laf2006	2	1	2	3.241051818	17	15	3	4.8989794856	2.2360679775	2.8284271247	0	0	0	-1.54870881	2.5	26	52.32	35.24	4.472135955	3.8729833462	-0.578550016	2.4296385992	1.526788773	2.438318334	-0.236523567	-0.875475769
61356	laf2006	1	1	2	0.2040177229	17	31	6	2.2360679775	0	1.4142135624	0	0.4771212547	0	-1.54870881	5.5	14	50.126666667	21.64	5	2.6457513111	0.3533672888	-0.019196806	-0.152623521	0.6676184849	1.5583743131	-0.416429998
61359	laf2006	2	1	2	0.5090250781	36	9	7	4.1231056256	2.6457513111	2.4494897428	0	0	0.3010299957	-0.826719198	5	14	41.48	18.08	3.1622776602	2.4494897428	1.4317359448	1.2448440292	0.9815777822	0.4137675404	1.2712652355	-0.633112836
61360	laf2006	2	1	2	-1.106814602	.	.	8	2	0	1.4142135624	0.6020599913	0	0	-0.347680412	6	4	.	.	3.3166247904	3.1622776602	.	0.1146796931	.	.	.	.
61365	laf2006	2	1	2	1.1157799243	17	3	4	3.8729833462	0	2.2360679775	0	0	0	-1.54870881	4.5	17	59.166666667	26.16	1	2	-1.400165162	0.8202612315	0.1302915805	1.5849809209	-0.463581303	-1.026155334
61367	laf2006	2	1	1	-0.444878711	.	.	3	3.4641016151	0	1	0.4771212547	0	0.3010299957	0.1250732895	4.75	3	.	.	3.3166247904	2.4494897428	.	0.2123678941	.	.	.	.
61371	laf2006	2	1	1	-0.049068452	29	6	7	4.582575695	1	2.4494897428	0	0	0	-1.54870881	5.75	13	43.4	10.36	4.6904157598	3	1.3929180426	1.6970493008	0.6462132294	0.306458907	1.4692669998	-1.061794486
61372	laf2006	2	1	2	0.0093724572	8	12	4	3.3166247904	0	2.2360679775	0.4771212547	0.4771212547	0.6020599913	0.8470629022	4.5	6	37.953333333	33.48	1	2.4494897428	-2.059871074	0.7840076379	0.5249677136	0.4918172761	-1.183773948	1.1827941789
61374	laf2006	1	1	1	1.2196222854	20	14	4	3.3166247904	1	1	0.903089987	0	0	0.2528337879	4	15	54.366666667	26.8	6	2	0.3715818147	-0.057750104	-0.439706936	1.3468808045	0.8142403321	-0.250705632
61376	laf2006	2	1	2	1.4207872794	28	2	6	5	2.4494897428	3.4641016151	0	0	0	-1.54870881	4	17	50.08	7.52	2.4494897428	3.7416573868	0.368075193	2.7404394966	1.4941478334	1.3262183823	0.8524628939	-0.994679739
61381	laf2006	2	1	2	1.7711960869	32	1	4	5.1961524227	0	2.8284271247	0	0	0.3010299957	-0.826719198	4.25	22	60	12.2	4.2426406871	3.4641016151	0.7057598422	2.3716752122	0.7228226025	2.042584113	1.100100645	-0.483204535
61385	laf2006	2	4	3	2.7802809211	24	13	8	3	0	1.7320508076	0.7781512504	0.4771212547	0.4771212547	1.1479243383	3.75	29	38.986666667	11.8	3.3166247904	0	0.8560608501	-0.735257834	-0.920623136	2.0166181291	1.3720842191	0.891479606
61386	laf2006	1	4	3	2.9360444628	14	3	5	0	0	2.2360679775	0.9542425094	0	0.6020599913	1.7988553895	3	26	57.466666667	18.36	4	3	-0.432931906	-0.407478531	-0.707728759	2.4278467182	-0.217849575	0.6799748832
61387	laf2006	2	1	2	-0.246973582	8	3	4	4.2426406871	2.8284271247	2.8284271247	0	0	0	-1.54870881	5.25	8	29.98	39.44	2.4494897428	3.3166247904	-1.60999439	1.889059335	1.6749854194	-0.237106064	-1.773455108	-0.932473484
61390	laf2006	1	1	2	2.7316196046	.	.	4	2.8284271247	1	3.1622776602	0	0	0	-1.54870881	3.5	27	.	.	4.6904157598	2.8284271247	.	1.2215451182	.	.	.	.
61391	laf2006	2	2	3	-0.250233446	16	2	7	4	2.2360679775	2.8284271247	0.6989700043	0.6989700043	0.3010299957	0.5676315933	5.75	11	30.713333333	8.04	3.7416573868	2.4494897428	0.1455443148	1.3861833508	0.8924133504	-0.126176514	0.3270239872	1.053915525
61393	laf2006	1	2	3	1.975620945	38	18	9	3.7416573868	1.4142135624	1.4142135624	0.3010299957	0	0.3010299957	-0.226204998	3.75	21	49.953333333	9.88	1.4142135624	1	1.5478487962	-0.117792441	-0.237743279	1.5817134011	2.2983928496	-0.404050773
61394	laf2006	2	2	3	-0.350815943	24	7	11	3.7416573868	1.7320508076	0	0.6989700043	0.3010299957	0.84509804	1.8725230735	5.75	10	10.626666667	8.36	6.2449979984	2	2.5330217869	-0.387139325	-0.002563507	-0.982749688	1.3998218124	1.405654027
61395	laf2006	2	1	2	2.5337144748	13	1	6	3.4641016151	0	3.3166247904	0	0	0.3010299957	-0.826719198	3	22	50	11.08	1.4142135624	2	-1.052752294	1.1981192565	0.2784283912	2.1719776676	-0.187798242	-0.666162356
61399	laf2006	1	1	1	0.6063477109	17	5	4	2.8284271247	2.2360679775	1	0.6989700043	0	0.6020599913	1.289621206	5.5	18	39.713333333	18.76	2.2360679775	1.7320508076	-1.016527978	-0.393011563	-0.00834715	0.6713379227	-0.223965553	0.4507414313
61401	laf2006	1	1	1	1.1677011048	13	1	7	3.1622776602	2	2.2360679775	0	0	0	-1.54870881	4.25	16	30	21.4	3	2.2360679775	-0.304545118	0.6190479856	0.5477209987	0.5505693205	-0.534829827	-1.136307476
61402	laf2006	1	1	1	1.8263771316	16	2	4	3.8729833462	0	2.4494897428	0.3010299957	0	0.6020599913	0.4957846144	3.5	18	57.993333333	24.96	3.8729833462	2	-0.581780847	0.9300456245	0.233820102	1.8628679483	-0.304745068	0.1928561978
61408	laf2006	1	3	3	0.8140324332	18	7	4	2.4494897428	0	1.4142135624	1	0	0.6020599913	1.8901354055	4.5	14	58.433333333	16.6	3.3166247904	2.6457513111	-0.607855983	0.0737032776	-0.452988815	1.3759772077	0.3438858576	0.8570833342
61409	laf2006	2	4	3	1.3688660988	12	3	4	2.6457513111	0	1	0	0	0.6020599913	-0.104729585	4.25	18	23.84	30.32	2.2360679775	1.4142135624	-1.383031263	-0.618137832	-0.315785624	0.937650239	-1.203212152	-0.194469269
61410	laf2006	1	4	3	-0.149650949	10	7	3	3	0	2.6457513111	0	0	0	-1.54870881	5.75	12	42.266666667	22.16	4.2426406871	2.6457513111	-1.162882832	0.9468385597	0.2071746833	0.511451962	-0.306409679	-1.181825574
61412	laf2006	1	1	1	1.2682836018	15	11	7	2.2360679775	1	2.2360679775	0.4771212547	0.3010299957	0.3010299957	0.1250732895	4.25	17	29.793333333	21.28	3.3166247904	1.7320508076	-0.059673285	-0.015024069	-0.028497581	0.7665886887	0.0906796624	0.1658375623
61413	laf2006	1	2	1	0.5122849422	7	2	3	2.6457513111	2.6457513111	2	0.6989700043	0	0.4771212547	0.9899684427	4.5	11	11.08	31.92	1.7320508076	3	-2.161994076	0.6227535004	0.8265830079	0.0459825799	-1.98997952	0.3503385504
61414	laf2006	1	2	2	0.9113550661	12	3	4	3.3166247904	0	1.7320508076	0.3010299957	0	0	-0.948194611	5	18	21.96	49.68	3.3166247904	2.4494897428	-1.047659924	0.5247406461	0.1598826308	0.5440690909	-1.77668976	-0.668503318
61421	laf2006	1	2	3	-1.262578144	.	.	7	3	0	1.4142135624	0.3010299957	0	0	-0.948194611	6.75	7	.	.	3.6055512755	3.6055512755	.	0.753043629	.	.	.	.
61422	laf2006	2	2	3	-1.058153286	11	9	3	4.2426406871	1.7320508076	2.6457513111	0	0	0	-1.54870881	6.25	6	22.54	4.36	4.1231056256	3.3166247904	-1.126682152	1.7950906937	0.9443659341	-0.389207283	0.3564106253	-1.211813735
61424	laf2006	2	1	2	0.4084425811	23	9	7	4.1231056256	1.4142135624	3.3166247904	0	0.3010299957	0	-1.54870881	5	13	56.813333333	20.6	2.4494897428	2.6457513111	0.2576001317	1.7808118154	1.0237135485	0.7692618837	0.6106207896	-0.573893938
61425	laf2006	1	2	2	1.4175274153	16	3	6	2.6457513111	0	1.4142135624	1	0	0.6020599913	1.8901354055	4.5	20	57.126666667	32.4	1.4142135624	1	-0.832850323	-0.594827977	-0.629622183	1.4851052044	-0.632541962	0.8773557459
61430	laf2006	1	1	1	2.7348794688	9	9	2	4.2426406871	1.7320508076	3.1622776602	0	0.3010299957	0	-1.54870881	3	24	52.08	37.6	4.8989794856	3	-1.288504494	1.9157383275	1.2338664357	2.1977579545	-1.021601819	-0.565954833
61431	laf2006	2	1	1	0.8107725691	20	1	5	4.582575695	1.4142135624	2.6457513111	0.3010299957	0.4771212547	0.84509804	1.0786864819	5	17	20	20.68	4.2426406871	4	0.0821801829	2.2561326111	1.4940790574	0.4031225896	-0.430134298	1.4441602025
61432	laf2006	1	2	2	-0.402737123	31	13	8	2.4494897428	0	1	0.6989700043	0	0.3010299957	0.5676315933	6	11	11.08	10.76	4.7958315233	2.4494897428	1.8282653645	-0.229281194	-0.659414969	-0.441606063	1.705696075	-0.053678116
61436	laf2006	2	1	2	-0.191792537	24	8	6	4.7958315233	2	3.3166247904	0.4771212547	0.3010299957	0	-0.596916323	4.5	4	46.413333333	26.44	3.3166247904	3.8729833462	0.3440044042	2.6358688775	1.5430943593	0.2157295639	0.2570189762	0.0450995023
61437	laf2006	2	1	1	-0.551980937	13	5	6	2.2360679775	0	1	0.9542425094	0	0.3010299957	1.0768657768	5.75	8	57.846666667	20.2	0	1.7320508076	-1.491680345	-0.650858809	-0.726563118	0.4574032075	-0.285543081	0.3648230539
61440	laf2006	2	1	2	0.5122849422	23	2	3	3.3166247904	1.7320508076	1.7320508076	0.4771212547	0	0.4771212547	0.5474101389	4.5	11	42.08	21.32	3	2.8284271247	-0.595651441	0.6983417669	0.44333178	0.7675326513	-0.186868154	0.1321452688
61443	laf2006	2	1	2	3.7958854836	18	4	6	4	2.2360679775	1.7320508076	0.3010299957	0.4771212547	0.84509804	1.0786864819	2.25	30	43.78	12.36	0	1.7320508076	-1.125177061	0.4935286247	0.6414052069	2.6173758739	-0.293324974	1.3036402229
61445	laf2006	2	1	2	3.643381806	11	3	3	4.1231056256	0	2.8284271247	0.4771212547	0.3010299957	0	-0.596916323	2.5	30	58.326666667	8	3.7416573868	0	-1.245071861	0.317594554	-0.622043149	3.2741107211	0.3496263965	-0.502954195
61449	laf2006	2	1	1	-1.25931828	18	5	6	3.7416573868	0	2.2360679775	0	0	0	-1.54870881	6.25	4	26.293333333	20	5.2915026221	2.6457513111	0.5171413233	1.0589320814	0.2756421815	-0.674919375	0.3587757223	-1.123014783
61450	laf2006	2	1	1	-2.424166656	43	1	5	3.4641016151	2.4494897428	2.2360679775	0.7781512504	0.3010299957	0.4771212547	1.1479243383	7.5	0	10	0.88	1.7320508076	2	0.9888860171	0.6422796323	0.340237087	-1.453693264	1.4843291986	0.5888438858
61451	laf2006	2	1	2	2.7868006494	5	7	3	0	0	0	0.4771212547	0	0	-0.596916323	2.75	23	7.4	50.8	3.4641016151	1.4142135624	-1.77102051	-2.284204604	-1.349738082	1.380801459	-2.296046737	-0.789702931
61456	laf2006	2	1	2	0.9146149302	8	3	8	0	0	1.4142135624	0	0	0.4771212547	-0.404382348	4.5	15	0.5066666667	20.32	3.4641016151	0	-0.270977425	-2.20461978	-1.20313777	-0.095003309	-0.762859955	-0.793617763
61460	laf2006	2	2	4	5.0028754477	8	5	2	1	0	1	0.84509804	0.4771212547	0.6989700043	1.8135556491	2.25	42	14.46	12.16	0	2.8284271247	-2.882296521	-0.686626586	-0.774144809	3.3864070746	-1.314060547	1.44825275
61462	laf2006	1	1	2	-0.853728428	35	11	6	3.8729833462	1	2.2360679775	0.84509804	0.4771212547	0.6020599913	1.5811269085	5.75	5	52.346666667	19.88	3.4641016151	2.8284271247	1.1960838644	1.1997853539	0.5484472591	0.0882272221	1.3548278489	1.4953773278
61464	laf2006	2	2	4	0.7101900721	12	3	5	2.6457513111	0	1.4142135624	0.3010299957	0	0	-0.948194611	5	16	36.946666667	32	2.4494897428	2.6457513111	-1.06076354	0.1591337215	-0.165015202	0.7367825147	-0.96478094	-0.710339549
61466	laf2006	2	2	4	3.5947204896	18	6	3	4.1231056256	0	3	0	0	0	-1.54870881	2.25	28	59.353333333	17.48	1.4142135624	2.8284271247	-1.454333679	1.7016282375	0.381871067	3.24310835	-0.060971911	-1.035205905
61468	laf2006	1	3	4	-0.70122475	5	2	4	0	1.4142135624	1	0.4771212547	0.4771212547	0	-0.596916323	5.5	5	28.466666667	39.68	4.6904157598	1.7320508076	-1.134382391	-1.624193943	-0.553357016	-0.54335554	-1.692682929	-0.131456961
61469	laf2006	1	3	4	0.7134499362	9	8	6	3.4641016151	1	1.7320508076	0.3010299957	0.3010299957	0.3010299957	-0.226204998	4.5	13	32.633333333	37.2	2.2360679775	2.4494897428	-1.090876787	0.5889356422	0.5922797305	0.4491447387	-1.213745096	0.2978611569
61471	laf2006	2	1	2	-0.402737123	15	11	4	4.8989794856	1	2.6457513111	0.4771212547	0.3010299957	0	-0.596916323	6	11	12.373333333	38.92	3.8729833462	3.3166247904	-0.655081504	2.0807875592	1.1474273089	-0.337962857	-0.810204832	-0.010848087
61474	laf2006	2	2	2	1.1157799243	12	1	3	1.7320508076	0	0	1.1760912591	1.0413926852	0.4771212547	1.9417609299	4.5	17	10	38.48	1	2.6457513111	-2.022696669	-0.966062814	-0.579548923	0.71369414	-2.08390479	2.4922531811
61476	laf2006	2	2	4	0.9632762467	35	5	8	5.2915026221	0	1.7320508076	0.7781512504	0.3010299957	0.84509804	2.0304789692	4.75	17	59.3	7.04	2	0	1.2537285543	0.2622073746	-0.364734515	1.383525906	1.8599417934	1.4127874151
61477	laf2006	2	2	4	1.573290957	17	1	3	0	0	0	1	0	0.3010299957	1.1681457928	3.75	17	.	27.32	2.2360679775	2	-1.272556201	-2.015840523	.	.	.	.
61480	laf2006	2	1	2	-1.058153286	11	2	3	4.1231056256	2.4494897428	2.4494897428	0	0	0.7781512504	0.3176072643	6.25	6	23.5	21.68	2.2360679775	2.6457513111	-1.712360143	1.3347565843	1.3771574962	-0.618392332	-1.127709548	0.1346975731
61482	laf2006	2	2	4	1.975620945	12	11	6	4	1	3	0.3010299957	0.9542425094	0.3010299957	-0.226204998	3.75	21	.	24.84	1	2.6457513111	-1.254612	1.5643531834	.	.	.	.
61483	laf2006	2	2	4	-1.969915487	17	19	6	2	1.4142135624	2	0.6989700043	0.4771212547	0.3010299957	0.5676315933	7.25	3	25.56	21.92	3	1.7320508076	-0.267370714	-0.239215423	0.0469807829	-1.146052686	0.5124607269	0.5908420719
61484	laf2006	2	1	2	2.6829582882	7	3	7	0	0	0	1.1760912591	0	1.0413926852	3.2951081624	3.25	25	59.686666667	22.76	2.4494897428	0	-0.915210378	-2.932092807	-1.809951941	2.0926290486	-0.621996517	1.5226023398
61486	laf2006	1	4	3	0.9665361108	17	10	4	4.3588989435	2.2360679775	2.8284271247	0	0	0	-1.54870881	4.25	14	50.673333333	15.28	1	3.4641016151	-1.400165162	2.0072282296	1.2508268344	1.2151562086	0.0561575662	-0.99243592
61487	laf2006	2	4	3	0.8659536138	18	3	6	4.3588989435	2	3	0	0	0	-1.54870881	4.25	13	55.806666667	11.96	5.5677643628	3.3166247904	0.6028844039	2.0279225184	1.0991066893	0.935887282	0.693819888	-1.058176688
61488	laf2006	1	4	3	1.7257946346	34	9	5	2.6457513111	0	0	0	0	0	-1.54870881	3.5	17	22.086666667	13.8	6	1.4142135624	1.6538192336	-1.132538942	-1.180259896	1.1584585457	1.5951699987	-1.344243639
61489	laf2006	2	4	3	-1.256058416	23	3	8	3.8729833462	1	2	0.3010299957	0	0	-0.948194611	5.75	1	2.8666666667	6.08	3.6055512755	2.4494897428	0.8724340179	0.9047506034	0.2353045587	-1.155035749	0.8004663012	-0.905847667
61495	laf2006	1	2	1	-1.006232105	17	5	3	0	0	0	0.9542425094	0	0	0.3548761641	6	5	40.126666667	8.24	2	1	-1.345824384	-2.473966665	-2.004910314	0.1310052108	0.367906945	-0.558597431
61496	laf2006	1	5	4	0.4051827169	17	4	6	2.8284271247	0	2.2360679775	0	0	0.3010299957	-0.826719198	5.5	16	22.26	11.08	4.3588989435	1.7320508076	0.1543893942	0.242823177	-0.199917599	0.3127189176	0.3988094635	-0.833505534
61497	laf2006	2	5	4	-0.555240801	22	3	8	6.3245553203	4	4.6904157598	0	0.7781512504	0	-1.54870881	6.25	11	19.98	9.12	2	3.6055512755	0.3008200152	3.8854670563	2.796415686	-0.640983901	0.3036325738	0.1778751623
61502	laf2006	1	1	1	-0.506579484	14	6	8	3.1622776602	2.6457513111	1.7320508076	0.3010299957	0	0.6989700043	0.728213355	6.5	13	10.886666667	22.96	5.2915026221	2.4494897428	0.7359951418	0.4575550837	0.8631860103	-1.051612701	-0.196995024	0.2756838872
61503	laf2006	1	2	1	0.5609462586	16	1	6	3.1622776602	0	1.7320508076	0.84509804	0	0.4771212547	1.2814741452	4.75	13	.	22.84	3.4641016151	2.6457513111	-0.196628616	0.5474676388	.	.	.	.
61504	laf2006	2	1	1	1.975620945	7	4	2	3.4641016151	2.8284271247	2.8284271247	0.3010299957	0	0.3010299957	-0.226204998	3.75	21	14.446666667	12.4	1.7320508076	2.6457513111	-2.418022299	1.242825392	0.9415851299	1.2292751874	-1.085565571	-0.498201778
61505	laf2006	2	1	1	-0.350815943	16	2	6	4.1231056256	2.6457513111	2.4494897428	0	0	0.3010299957	-0.826719198	5.75	10	11.06	19.48	5	2.4494897428	0.2800666319	1.2448440292	1.1140458691	-0.710476192	-0.244497829	-0.707242619
61506	laf2006	2	3	2	-0.298894762	20	5	8	3.7416573868	1	2.8284271247	0.4771212547	0	0	-0.596916323	5.5	9	.	16.24	1	1	-0.1561503	0.6096805859	.	.	.	.
61507	laf2006	1	2	3	-0.344296214	19	6	4	3.4641016151	0	2	0.6020599913	0	0.3010299957	0.3743092012	4.75	4	48.993333333	16.44	3	2.4494897428	-0.632825846	0.7267690043	-0.059219568	0.559988051	0.3262694706	-0.03029863
61508	laf2006	2	2	3	0.4571038975	14	1	5	3.7416573868	2.4494897428	2.2360679775	0.3010299957	0	0.3010299957	-0.226204998	5.25	15	.	2.68	1.4142135624	2.4494897428	-1.23547986	0.9690195263	.	.	.	.
61516	laf2006	2	2	3	1.4207872794	10	4	2	3	1.7320508076	2.8284271247	0	0	0	-1.54870881	4	17	24.986666667	20.16	2.2360679775	3	-2.041689022	1.2030977861	0.7217294586	1.1201611481	-1.040063746	-1.209654225
61517	laf2006	1	2	3	-0.548721073	13	6	5	4	1.7320508076	2.6457513111	0	0	0	-1.54870881	5.25	5	.	19.96	2.4494897428	3.3166247904	-0.987462883	1.6894719432	.	.	.	.
61518	laf2006	2	2	4	4.045711794	19	3	6	5.5677643628	0	2.8284271247	0.4771212547	0.4771212547	0.7781512504	1.2693997516	2.5	34	59.78	12.92	4.3588989435	2.8284271247	0.3009907079	2.2422145906	0.8008504813	3.2125832173	0.5184619555	1.5398934001
61519	laf2006	1	2	4	0.1034352259	20	5	4	4.6904157598	1	2.6457513111	0	0	0.6020599913	-0.104729585	5.5	13	56.826666667	11.56	3	3	-0.559525189	1.8449480315	0.9901797097	0.8542420907	0.4663551805	-0.054676874
61523	laf2006	2	2	3	0.006112593	22	10	1	4.3588989435	1	2.6457513111	0.4771212547	0.3010299957	0.3010299957	0.1250732895	5	9	.	5.56	3	2.8284271247	-1.181008544	1.6220404866	.	.	.	.
61524	laf2006	1	2	3	0.4636236258	10	6	4	3.1622776602	1	2.2360679775	0	0	0	-1.54870881	4.25	9	.	12.64	3.1622776602	1.7320508076	-1.242165802	0.3881445442	.	.	.	.
61525	laf2006	1	2	3	0.6063477109	17	3	4	4.2426406871	0	2.2360679775	0	0	0	-1.54870881	5.5	18	35.726666667	19.56	2.6457513111	2.8284271247	-0.889374971	1.3606930191	0.3476957625	0.8816093737	-0.189597392	-1.039397652
61526	laf2006	2	2	3	1.1157799243	14	11	3	4.3588989435	1.4142135624	2.6457513111	0	0	0	-1.54870881	4.5	17	57.473333333	13.16	3.1622776602	2.8284271247	-1.204991398	1.6220404866	0.7560753465	1.5341216191	0.4123363512	-1.101110893
61527	laf2006	2	3	1	4.347459285	12	3	4	4.1231056256	1.7320508076	2.6457513111	0	0	0	-1.54870881	2.5	37	43.846666667	13.2	3.1622776602	2.2360679775	-1.095564489	1.2480271079	0.5072917236	3.0807363069	-0.222254674	-1.17538037
61528	laf2006	1	1	2	1.070378472	11	1	3	0	0	0	0	0	0	-1.54870881	3.75	12	30	18.6	3.7416573868	1.4142135624	-1.245071861	-2.284204604	-1.526765911	0.9341194634	-0.656465382	-1.427168887
61534	laf2006	1	1	2	-0.100989632	12	1	4	2	1.7320508076	2	0.7781512504	0	0.6020599913	1.4475771017	6	14	30	13.76	3.1622776602	1	-1.095564489	-0.574587035	-0.290919633	0.123310423	-0.387250482	0.2931438209
61535	laf2006	1	3	4	6.0119602819	7	1	3	0	0	0	0	0	0	-1.54870881	1.75	49	.	44.12	4.2426406871	1.4142135624	-1.382784802	-2.284204604	.	.	.	.
61536	laf2006	1	3	4	1.4694485959	15	1	6	2	0	2.4494897428	0.6989700043	0.4771212547	0.4771212547	0.9899684427	4.25	19	.	25.24	2.6457513111	2.2360679775	-0.523919839	0.2229060412	.	.	.	.
61540	laf2006	2	2	4	3.8932081164	4	5	4	4.2426406871	0	3	0	0.3010299957	0.3010299957	-0.826719198	2.75	34	59.333333333	23.16	3.3166247904	2.8284271247	-1.634065179	1.7536604996	0.7046056126	3.1600730335	-0.842345019	-0.024087821
61541	laf2006	2	2	4	0.8140324332	22	1	7	4.472135955	3.6055512755	2.6457513111	0	0	0.3010299957	-0.826719198	4.5	14	30	12.32	2.4494897428	2.6457513111	0.1842994748	1.5876427129	1.428779541	0.2887213925	0.1353573703	-0.620533838
61542	laf2006	1	2	4	-0.198312265	43	2	9	4.472135955	0	2.4494897428	0	0	0	-1.54870881	5.5	10	59.98	5.32	6.0827625303	3.1622776602	3.363324961	1.7233197677	0.2728968373	0.4614742192	2.7026233196	-1.0285574
61545	laf2006	1	2	4	-1.411821957	10	5	4	0	0	0	0	0	0	-1.54870881	6.5	4	35.533333333	30.76	4.472135955	0	-0.835626392	-2.932092807	-1.66169512	-0.643191746	-0.607259192	-1.501749714
61548	laf2006	2	3	3	0.5090250781	6	1	3	0	0	1.4142135624	0.7781512504	0.4771212547	0.6020599913	1.4475771017	5	14	20	41.32	3	2.6457513111	-1.841762608	-0.99253194	-0.465604207	0.3198594059	-2.258564324	1.2678761542
61549	laf2006	2	2	3	-0.555240801	15	5	7	3.7416573868	1.4142135624	2.2360679775	0	0.3010299957	0	-1.54870881	6.25	11	.	12.88	3.7416573868	3	0.0722436579	1.2212226665	.	.	.	.
61550	laf2006	2	2	3	0.6096075751	23	2	7	3.1622776602	1	2.2360679775	0.3010299957	0	0	-0.948194611	5	15	30.18	13.64	2.4494897428	2.2360679775	0.2576001317	0.6190479856	0.068632848	0.4854705042	0.399688452	-0.880671244
61552	laf2006	2	3	4	2.6829582882	21	7	5	5.0990195136	2.6457513111	3.1622776602	0.4771212547	0.84509804	0	-0.596916323	3.25	25	.	13.96	4.3588989435	3.1622776602	0.1915637987	2.3628539961	.	.	.	.
61553	laf2006	2	3	4	3.4389569478	14	3	4	4.7958315233	3.4641016151	3.3166247904	0	0	0	-1.54870881	3	31	.	22.44	3.3166247904	3.1622776602	-0.90105861	2.3102760236	.	.	.	.
61554	laf2006	1	2	3	0.7134499362	17	1	6	1.4142135624	0	1	0	0	0	-1.54870881	4.5	13	.	22.32	3.4641016151	0	-0.123327959	-1.802100507	.	.	.	.
61555	laf2006	2	2	3	0.0028527289	14	12	7	0	0	0	0	0.3010299957	0	-1.54870881	5.5	12	46.34	26.4	4.6904157598	1.4142135624	0.2934081898	-2.284204604	-1.293791452	0.2022407048	0.2834903876	-0.830335602
61557	laf2006	1	3	4	0.3078600841	14	6	7	2.4494897428	1.4142135624	0	0.6020599913	0.3010299957	0.4771212547	0.7966460505	5	12	23.12	20.16	2.8284271247	1.4142135624	-0.284495363	-1.217969386	-0.475312356	-0.009439815	-0.224551724	0.6508485226
61558	laf2006	1	3	4	1.6219522734	18	4	8	4.7958315233	2.6457513111	1	0.6020599913	0.3010299957	0.84509804	1.6792006813	4	19	.	8.16	5	3.6055512755	0.9387243916	1.3216768906	.	.	.	.
61559	laf2006	1	3	4	2.0794633062	18	2	6	5	2.8284271247	3.3166247904	0	0	0	-1.54870881	3.25	19	.	12.88	4.1231056256	3.7416573868	0.1545071145	2.6645772542	.	.	.	.
61560	laf2006	2	3	4	0.5090250781	21	13	4	4.3588989435	2.8284271247	2.6457513111	0.3010299957	0.4771212547	0	-0.948194611	5	14	37.626666667	22.2	2.6457513111	3.7416573868	-0.596172344	2.0404151431	1.4612623336	0.604023154	0.164623851	0.0241418424
61565	laf2006	1	1	2	-1.058153286	17	1	4	3.8729833462	1.4142135624	3.1622776602	0	0	0	-1.54870881	6.25	6	40	13	3.7416573868	2.8284271247	-0.549239697	1.676228643	0.8418173245	-0.19971594	0.1037237158	-1.190128441
61567	laf2006	2	2	4	-0.905649608	34	9	5	3.7416573868	1.7320508076	3.1622776602	0.4771212547	0	0	-0.596916323	6	6	22.94	16.04	5	2.6457513111	1.3434502324	1.5353753704	0.6104272113	-0.460216696	1.3405424335	-0.816593989
61568	laf2006	1	2	4	-1.921254171	40	31	5	3.6055512755	1.7320508076	1.4142135624	0	0	0	-1.54870881	7.5	5	37.126666667	7.12	4.6904157598	1	1.6871688221	-0.177037894	-0.201863483	-0.705892035	3.3674689175	-1.460075554
61573	laf2006	2	2	1	0.5609462586	9	4	6	1	1.4142135624	2.2360679775	0	0	0.3010299957	-0.826719198	4.75	13	0.28	26.08	3	3	-0.853775969	0.0278101734	0.3500522866	-0.286265323	-1.308463297	-0.754647664
61576	laf2006	2	1	1	-0.347556079	18	1	6	4.7958315233	1	3.4641016151	0	0	0	-1.54870881	5.25	7	60	19.76	2.2360679775	3.4641016151	-0.431170876	2.52441171	1.2881385241	0.4700285007	-0.033521801	-0.891547948
61577	laf2006	1	1	1	0.6647886198	7	6	5	2.6457513111	1	2.8284271247	0	0	0	-1.54870881	4.25	11	.	30.32	3.3166247904	2.4494897428	-1.158134985	0.796694193	.	.	.	.
61578	laf2006	1	1	2	0.7621112527	16	9	4	2	1.4142135624	1	0.4771212547	0	0.3010299957	0.1250732895	4.75	15	.	19.28	3	2	-0.852727816	-0.630862003	.	.	.	.
61582	laf2006	2	1	2	1.5246296406	13	1	3	2.8284271247	0	1.7320508076	0	0	0	-1.54870881	3.5	15	.	21.56	2	2.6457513111	-1.639027011	0.4021462716	.	.	.	.
61584	laf2006	2	2	3	-2.274922842	16	11	4	3.1622776602	2.6457513111	2.6457513111	0	0	0	-1.54870881	7.75	3	.	27.92	4	2.8284271247	-0.542358815	1.1011647579	.	.	.	.
61585	laf2006	2	2	3	-0.298894762	23	17	6	3.4641016151	2	1	0.3010299957	0	0.3010299957	-0.226204998	5.5	9	21.16	11.68	1.4142135624	2.2360679775	-0.319745725	0.1145938042	0.2389767675	-0.176947498	0.8842713919	-0.37854054
61586	laf2006	1	2	3	-0.045808588	13	6	10	4	2.6457513111	2.6457513111	0.6989700043	0	0.6020599913	1.289621206	5.25	10	27.093333333	13.64	3.8729833462	3	0.7344865199	1.5444178496	1.2137762962	-0.479216624	0.2470311271	0.6537172353
61587	laf2006	2	2	3	-2.070497984	10	1	4	3.6055512755	2	2.2360679775	0	0	0	-1.54870881	7.25	2	.	25.88	4.3588989435	2.6457513111	-0.87077165	0.9996866285	.	.	.	.
61593	laf2006	2	1	2	-1.512404454	42	7	9	3.4641016151	1.7320508076	0	0.903089987	0.6989700043	0.7781512504	2.1191498626	6.5	3	.	3.8	3.8729833462	2.6457513111	2.6041773458	-0.212120661	.	.	.	.
61595	laf2006	2	1	1	2.3812107972	16	4	5	2	0	0	1.1139433523	0	0.6989700043	2.3498657504	3.25	22	59.273333333	26.84	4.582575695	1	-0.105517156	-1.603389255	-1.30006321	2.0690595045	-0.049730571	1.0594714407
61600	laf2006	2	1	2	-0.250233446	22	2	5	5	3	3.4641016151	0	0	0	-1.54870881	5.75	11	16.873333333	5.64	3.8729833462	3	0.1140513169	2.4006668594	1.4844113243	-0.269359332	0.5299360967	-1.223247764
61601	laf2006	2	2	4	-0.548721073	15	6	9	4.472135955	1.7320508076	3.1622776602	0	0.3010299957	0	-1.54870881	5.25	5	48.106666667	20.56	3.3166247904	3	0.4523831614	2.0156350254	1.3575320312	-0.234253077	0.2122308378	-0.475698597
61603	laf2006	2	2	4	3.4908781284	9	3	4	3.6055512755	0	2	0	0	0	-1.54870881	2.75	30	.	13.04	3	1.4142135624	-1.365832414	0.3140533615	.	.	.	.
61610	laf2006	2	3	2	-1.006232105	16	3	10	3.7416573868	0	2.6457513111	0.4771212547	0	0	-0.596916323	6	5	.	22.12	2.6457513111	2.6457513111	0.5734937095	1.269673643	.	.	.	.
61612	laf2006	1	2	3	2.5856356554	17	2	7	3.8729833462	0	2.8284271247	0	0	0	-1.54870881	2.75	21	59.753333333	15.68	5	2.8284271247	0.6093955117	1.5044955569	0.3227139356	2.1519404879	0.5173202414	-1.021916062
61613	laf2006	2	2	3	2.9847057792	13	2	4	2.6457513111	0	1	0.4771212547	0	0.3010299957	0.1250732895	3.25	28	21.746666667	22.76	4	2.4494897428	-0.762260786	-0.14385075	-0.512796233	1.9264441608	-0.680479771	-0.184060222
61617	laf2006	2	1	2	-1.006232105	11	10	4	2.4494897428	0	1.4142135624	0.6020599913	0	0.6020599913	1.0962988139	6	5	48.446666667	24.08	5.9160797831	2	-0.314170331	-0.222132279	-0.321939524	-0.082996759	0.1281448922	0.366675652
61620	laf2006	2	4	4	-1.204137235	30	9	8	3.6055512755	1	2.2360679775	0.4771212547	0	0	-0.596916323	5.5	0	55.813333333	0.48	5	1.4142135624	1.8183322738	0.4354869912	-0.234724857	-0.167227373	2.4270243635	-0.83994157
61621	laf2006	2	4	4	2.0275421256	27	11	8	4.472135955	2.2360679775	2.8284271247	0	0	0	-1.54870881	3.5	20	.	10.6	4.2426406871	2.8284271247	1.3633694497	1.76529992	.	.	.	.
61624	laf2006	2	2	4	-1.106814602	18	5	5	3.8729833462	1.7320508076	1	0	0	0	-1.54870881	6	4	.	17.12	2	1.7320508076	-0.760467281	0.0616719619	.	.	.	.
61627	laf2006	1	2	4	-1.664908132	8	1	9	2.8284271247	0	2.4494897428	0.6020599913	0	0	-0.347680412	6.75	3	.	32.08	2.4494897428	1.7320508076	-0.329853275	0.35260757	.	.	.	.
61629	laf2006	2	4	4	0.5090250781	19	8	5	2.4494897428	0	2.2360679775	0	0	0	-1.54870881	5	14	40.9	13	3.4641016151	1	-0.232754868	-0.257495597	-0.584186696	0.8351551079	0.6900832832	-1.395999173
61630	laf2006	1	4	4	-0.704484614	17	1	4	4	0	3.4641016151	0	0	0	-1.54870881	6	8	60	16.2	3.4641016151	3.1622776602	-0.635384405	2.0397217929	0.6979092343	0.5091621793	0.1521057406	-1.059537714
61633	laf2006	1	4	4	-1.262578144	24	5	6	4.3588989435	1	2.2360679775	0.6020599913	0.6989700043	0.6989700043	1.3287275544	6.75	7	42.606666667	6.4	2.8284271247	2.6457513111	0.1924829823	1.3276103592	0.7097994213	-0.258205565	0.9033860215	1.6967579552
61634	laf2006	2	4	4	-0.655823298	12	12	6	1.4142135624	0	0	1.0413926852	0.84509804	0.6989700043	2.2051369645	6.25	10	41.88	18.28	1	0	-1.254612	-2.316501617	-1.338795422	0.1064179831	0.0234413707	2.1105074211
61636	laf2006	2	1	2	5.1553791252	19	3	2	3.7416573868	1	2.2360679775	0	0	0	-1.54870881	2	42	.	13	1.4142135624	2.6457513111	-1.637061245	1.0589320814	.	.	.	.
61639	laf2006	2	1	2	0.9600163825	22	7	4	3.8729833462	3.1622776602	2.6457513111	0	0	0	-1.54870881	5.25	20	.	4.68	1.4142135624	2.8284271247	-0.905102828	1.4105269155	.	.	.	.
61640	laf2006	1	3	3	-0.655823298	15	1	4	3.7416573868	0	0	0.3010299957	0	0.3010299957	-0.226204998	6.25	10	.	19.04	2.4494897428	2.4494897428	-1.096889792	-0.181216324	.	.	.	.
61641	laf2006	1	3	3	0.7134499362	15	1	5	2.4494897428	0	0	0.4771212547	0.4771212547	0.4771212547	0.5474101389	4.5	13	10	10.04	2.6457513111	3.1622776602	-0.779948062	-0.417135526	-0.461206665	0.4043972909	-0.367919265	0.8839911253
61642	laf2006	1	1	1	1.3234646466	6	3	3	0	0	0	1.1139433523	0	0	0.6734577845	3.5	13	30.44	25.48	1	0	-2.46250061	-2.932092807	-2.12816364	1.2315817017	-1.269001239	-0.370196717
61643	laf2006	1	2	3	-0.555240801	28	17	8	4	1.4142135624	1.4142135624	0.7781512504	0.4771212547	0.4771212547	1.1479243383	6.25	11	.	16.92	4	2.6457513111	1.3613619588	0.7486228793	.	.	.	.
61644	laf2006	2	2	3	3.5362795807	38	5	4	3.4641016151	1	2	0.6989700043	0	0.3010299957	0.5676315933	3.5	35	54.006666667	5.44	4.6904157598	1.4142135624	1.2845392854	0.2524819221	-0.592242561	2.9722044759	1.9501440216	-0.197668449
61645	laf2006	1	1	1	2.6862181524	21	6	6	2.4494897428	1	0	0.903089987	0.4771212547	0.3010299957	0.9748234006	2.75	22	.	17.88	3.3166247904	2.6457513111	0.1241024337	-0.653769749	.	.	.	.
61653	laf2006	1	1	2	0.8626937497	14	11	5	3.8729833462	1.7320508076	2.2360679775	0.4771212547	0.4771212547	0.3010299957	0.1250732895	4.75	16	47.486666667	13	4.2426406871	2.8284271247	-0.357623758	1.1997853539	0.7073254485	0.9795794939	0.5049510034	0.5759902977
61658	laf2006	1	1	2	0.8140324332	23	7	5	3.1622776602	1	1.4142135624	0.6020599913	0.3010299957	0.3010299957	0.3743092012	4.5	14	39.086666667	12.56	2.4494897428	1	-0.254456314	-0.369989891	-0.440661768	0.9592190351	0.6538461665	0.2325321196
61665	laf2006	1	1	1	2.4331319778	8	3	2	1	0	1	0.3010299957	0	0	-0.948194611	3	21	48.026666667	30.08	4.472135955	1.7320508076	-1.494284151	-1.188905238	-1.021817765	2.0931284204	-1.014398194	-0.992120286
61669	laf2006	2	1	2	0.7588513885	20	7	8	3.4641016151	1	2.2360679775	0	0.3010299957	0	-1.54870881	5.25	18	58.893333333	17.92	3.8729833462	1	0.735534672	0.1841534906	0.0209041261	0.9018275992	0.8746055331	-0.752395023
61670	laf2006	1	1	1	-2.881677689	2	4	6	1.4142135624	0	2.2360679775	0.3010299957	0	0	-0.948194611	8.25	0	.	27	2	1	-1.677249568	-0.708139625	.	.	.	.
61676	laf2006	1	1	1	0.8626937497	23	8	3	4.3588989435	1	2.2360679775	0	0	0	-1.54870881	4.75	16	37.753333333	15.6	4.3588989435	2	-0.173891334	1.0317748025	0.2776512675	1.0521749911	0.6947922684	-1.237462385
71008	laf2007	1	2	3	-0.198312265	28	1	3	2.4494897428	0	1.4142135624	0.84509804	0	0.3010299957	0.8591372958	5.5	10	20	2.12	2.8284271247	1.4142135624	-0.282399059	-0.49049636	-1.044145391	0.3707048009	0.8820008625	-0.141241263
71009	laf2007	2	2	3	-0.45139844	25	4	6	3.3166247904	0	1	0.6989700043	0.3010299957	0.3010299957	0.5676315933	5.75	9	55.786666667	11.68	4	3	0.6294035424	0.4003760381	-0.263011305	0.4534341677	1.0501521939	0.6223289804
71011	laf2007	1	2	4	-0.646043705	23	5	9	3.4641016151	0	2.6457513111	0.84509804	0	0	0.1371476831	4.75	1	41.746666667	8.44	6.4031242374	2.4494897428	1.996742167	1.0589441956	-0.15445532	-0.168213278	1.6119642628	-0.331711035
71012	laf2007	1	2	4	-0.250233446	20	6	6	4.1231056256	3.8729833462	2.4494897428	0	0	0.4771212547	-0.404382348	5.75	11	28.173333333	19.48	6.0827625303	3	0.9093251845	1.4970471693	1.5868852823	-0.530937265	0.3141404352	-0.37584348
71017	laf2007	2	2	4	-1.616246816	27	1	6	2	0	0	1.2041199827	0.6989700043	0	0.8533479873	7	5	0	1.04	7.6157731059	0	1.8982287437	-2.061515397	-1.949380025	-1.192827788	1.7035610894	0.5826013203
71018	laf2007	1	2	4	-0.954310925	10	6	10	1	0	0	0.3010299957	0	0.6020599913	0.4957846144	5.75	4	6.46	19.92	8.2462112512	1.4142135624	1.8718989265	-1.848915899	-1.007856314	-1.440279201	0.3389660196	-0.040578624
71019	laf2007	2	2	3	-1.009491969	19	2	4	2.2360679775	1	0	0.84509804	0.7781512504	0.9542425094	2.4258006072	6.5	8	0.3933333333	6.96	4.8989794856	0	-0.04344148	-1.958757673	-1.031700464	-0.841272088	0.293058113	1.973475133
71020	laf2007	1	2	3	-2.323584159	14	1	8	0	0	0	0.3010299957	0	0	-0.948194611	7.5	1	0	18.36	4.6904157598	0	0.5494364127	-2.932092807	-1.816959739	-2.020168306	-0.030047347	-1.272860436
71024	laf2007	1	2	1	-1.106814602	23	7	5	3.8729833462	2.6457513111	1.7320508076	0.3010299957	0.3010299957	0.7781512504	0.9181214638	6	4	31.44	8.72	5	2	0.537143007	0.5609942397	0.7552922576	-0.625875346	0.8808166926	0.7341556294
71025	laf2007	2	2	1	1.5700310929	12	10	3	4	3	2.4494897428	0.6020599913	0.7781512504	0.6020599913	1.0962988139	4.25	20	28.573333333	4.8	6	2.8284271247	-0.470851663	1.3648586616	1.0720926773	1.1006790527	0.448676645	1.4550027012
71029	laf2007	2	3	4	-0.704484614	38	4	4	4.582575695	3	1.4142135624	0	0	0.4771212547	-0.404382348	6	8	45.813333333	5.52	5.4772255751	2.8284271247	1.5287406619	1.0859000648	0.860143562	-0.048494617	1.8011191832	-0.418593189
71031	laf2007	1	3	4	-1.009491969	40	1	7	4.2426406871	0	2.2360679775	0	0	0.4771212547	-0.404382348	6.5	8	60	6.72	10.148891565	3.1622776602	3.893366952	1.5136386768	0.3018713432	-0.076201514	2.7532313923	-0.369549476
71040	laf2007	2	2	3	-1.661648268	28	2	7	3	0	0	0.84509804	1.1139433523	0.6989700043	1.8135556491	6.25	0	37.82	9.4	5.1961524227	1.7320508076	1.4765823687	-0.832728938	-0.643984506	-0.697175772	1.2197016392	2.4809857434
71041	laf2007	1	2	3	-0.655823298	16	1	6	2.2360679775	0	0	0.6020599913	0	0.4771212547	0.7966460505	6.25	10	30	7.52	2.2360679775	1	-0.577772189	-1.500631531	-1.190159748	-0.121669753	0.2641476221	0.0795900782
71047	laf2007	2	4	4	-1.668167996	19	2	3	3.6055512755	1	0	0.3010299957	0.4771212547	0.3010299957	-0.226204998	7.25	6	10.22	6.96	2.8284271247	0	-0.942104971	-1.362637062	-0.825220595	-0.874603486	0.274401101	0.0322802659
71048	laf2007	2	4	4	-1.716829313	13	1	4	2.4494897428	0	0	0	0.4771212547	0	-1.54870881	7	4	20	18.12	4.582575695	0	-0.581447349	-1.865857589	-1.188456452	-0.9161822	-0.151212649	-0.726817373
71053	laf2007	1	2	3	0.2072775871	23	3	5	4	2.2360679775	0	0.6989700043	0.7781512504	0.6989700043	1.5220499466	5	11	22.653333333	12	6.4031242374	2.6457513111	0.9726292752	0.0211498528	0.2884640674	-0.007801579	0.6161165429	1.8765521766
71054	laf2007	2	2	3	-2.223001662	20	6	7	4.1231056256	1	2.2360679775	0	0.7781512504	0.4771212547	-0.404382348	7.5	2	13.626666667	16.92	6.0827625303	2	1.1653534074	0.9291366346	0.7769222627	-1.655739239	0.570505064	0.7286923984
71055	laf2007	1	2	3	0.9665361108	18	5	3	3.4641016151	1.4142135624	0	0	0	0	-1.54870881	4.25	14	5.08	9.44	6.7823299831	0	0.2117632536	-1.424208501	-0.984400044	0.3824954212	0.6682800433	-1.568040843
71057	laf2007	1	3	4	2.9814459151	24	4	9	3.7416573868	2.2360679775	1.4142135624	0	0	0	-1.54870881	3.75	31	5.84	7.04	6.4807406984	1.4142135624	2.0941325673	0.0719696206	-0.028239893	1.0741997035	1.2140534039	-1.342766993
71058	laf2007	2	3	4	-1.006232105	40	2	5	3.4641016151	1.4142135624	2.2360679775	0.7781512504	0.6020599913	0.6989700043	1.6800058422	6	5	0.26	4.6	7.1414284285	2	2.4478871761	0.6422796323	0.1446257253	-0.892861735	1.7363551768	1.3348860311
71059	laf2007	1	2	3	1.2650237377	20	3	5	3	2	1.7320508076	0.6020599913	0.4771212547	0.4771212547	0.7966460505	4.75	20	4.04	11.4	6.6332495807	0	0.8241510776	-0.735257834	-0.397062244	0.3521103129	0.5207808977	0.4699604438
71060	laf2007	1	2	3	-0.607161981	26	4	7	0	0	0	0	0	0	-1.54870881	6.5	12	2.5533333333	7.52	8.602325267	0	2.3871515188	-2.932092807	-2.076994132	-0.888019924	1.5862130576	-1.762733876
71068	laf2007	2	2	4	-1.917994307	17	2	9	3.8729833462	0	2.2360679775	0	0	0.3010299957	-0.826719198	7	2	23.013333333	8.08	5	1.4142135624	1.1214519577	0.5518971509	0.0533484235	-1.307618269	0.860995411	-0.754560139
71069	laf2007	1	2	4	0.6615287557	26	2	3	2.8284271247	0	1	0.903089987	0.9542425094	0.7781512504	2.1191498626	4.75	14	38.273333333	9.6	3.3166247904	1.4142135624	-0.277478951	-0.538621114	-0.660290576	1.1198066382	0.5323523318	2.2806865039
71071	laf2007	1	2	1	0.3078600841	18	1	5	3.8729833462	2	2.2360679775	0	0	0.4771212547	-0.404382348	5	12	30	4.32	5.0990195136	1.7320508076	0.2013723102	0.6975067018	0.4893837557	0.2631673117	0.5845331719	-0.570215662
71074	laf2007	1	3	3	0.5576863945	15	5	5	3.8729833462	2.6457513111	2.4494897428	0	0.3010299957	0.3010299957	-0.826719198	5.25	16	34.166666667	5.88	4	1.4142135624	-0.359631249	0.6616815439	0.6629007969	0.4770869562	0.4572072236	-0.419091661
71080	laf2007	1	2	1	1.3202047824	14	3	4	2	0	1.4142135624	0.3010299957	0	0.3010299957	-0.226204998	4	16	13.726666667	1.36	3.1622776602	0	-0.948963175	-1.334042371	-1.278220941	0.9873335846	0.3134085812	-0.836947182
71085	laf2007	2	2	2	1.0605988795	25	2	7	3.7416573868	1.4142135624	1.4142135624	0	0.3010299957	0.3010299957	-0.826719198	5.25	21	27.533333333	11.6	3.6055512755	2.2360679775	0.7630071087	0.4484826129	0.2834709055	0.6066792453	0.6162529376	-0.203582218
71087	laf2007	1	3	2	-0.302154626	21	4	3	2.6457513111	0	0	0.3010299957	0	0	-0.948194611	6	12	20.36	0	7	0	0.4992232499	-1.780427145	-1.715055376	0.1297121553	1.4732001873	-1.340110139
71092	laf2007	1	2	3	-1.664908132	12	4	4	0	0	0	0	0	0	-1.54870881	6.75	3	8.84	19.08	4	0	-0.835561443	-2.932092807	-1.777892222	-1.134397079	-0.349610528	-1.629119258
71093	laf2007	1	2	3	0.7653711168	12	3	9	3.1622776602	0	1.7320508076	0.3010299957	0.4771212547	0.4771212547	0.1961318511	4.25	12	27.38	24.68	7.2111025509	1	1.4412063638	-0.20649406	-0.200623871	0.1488722421	0.0970133057	0.5766712076
71094	laf2007	2	2	3	0.3597812646	16	6	3	4.3588989435	1.4142135624	2.6457513111	0	0.4771212547	0.4771212547	-0.404382348	4.75	11	16.626666667	16.52	8.2462112512	3	0.519505307	1.7006425059	1.053050193	0.1388326172	0.2487807775	0.253596693
71095	laf2007	2	2	3	-2.323584159	24	13	7	4	3.1622776602	1.7320508076	0	0	0.6989700043	0.1276991555	7.5	1	20.406666667	8.52	5.0990195136	1.4142135624	1.1532326973	0.3479190739	0.8533235992	-1.771060596	1.3863009404	-0.212427491
71096	laf2007	2	5	4	-1.716829313	23	7	10	4.6904157598	3.7416573868	3.6055512755	0	0.4771212547	0.6020599913	-0.104729585	7	4	29.08	0	5	3.6055512755	1.8172841217	2.6160890683	2.2057100349	-1.472294633	1.4339972915	0.599330584
71097	laf2007	2	5	4	-0.655823298	16	1	9	4.2426406871	3.3166247904	2	0	0	0.4771212547	-0.404382348	6.25	10	30	7.08	4.472135955	2	0.8843186644	0.859735267	1.0763522539	-0.812419494	0.5374495837	-0.400109849
71103	laf2007	2	2	3	-0.45139844	2	5	3	0	0	0	0	0	0	-1.54870881	5.75	9	1.4333333333	15.84	4.582575695	0	-1.643782798	-2.932092807	-1.816892902	-0.47606073	-0.780619051	-1.677664061
71104	laf2007	1	2	3	0.6096075751	38	7	5	3.1622776602	0	2.2360679775	1.079181246	0.903089987	0.6989700043	2.2805200416	5	15	22.04	3.52	4.3588989435	1	1.4376749652	0.0527729321	-0.597739152	0.7710769752	1.8464763207	2.0869658075
71109	laf2007	1	2	1	-0.302154626	15	3	6	0	1	2	0	0	0	-1.54870881	6	12	8.5	18.2	5.5677643628	2.4494897428	0.3829824333	-0.781115301	-0.44672465	-0.627329817	-0.173252887	-1.461213935
71110	laf2007	2	3	4	0.3565214005	17	4	7	2.6457513111	1	1.7320508076	0.6989700043	0	0.3010299957	0.5676315933	5.25	14	15.5	17.36	2.4494897428	2.2360679775	-0.182203809	0.1349429083	-0.090785959	0.0263760066	-0.141910662	-0.002137076
71113	laf2007	1	3	4	0.3597812646	16	7	8	2	1.4142135624	0	0.3010299957	0.4771212547	0	-0.948194611	4.75	11	11.533333333	1.04	5.7445626465	0	1.0232122428	-2.061515397	-1.240722397	-0.188984431	1.2139281275	-0.537273144
71114	laf2007	1	3	3	1.1157799243	39	3	3	2.8284271247	0	0	0.6020599913	0	0.3010299957	0.3743092012	4.5	17	38.586666667	3.44	7	1.4142135624	1.8186350733	-1.053022224	-1.435962903	1.3181577711	2.1789714336	-0.344273008
71115	laf2007	1	3	3	-0.302154626	33	1	5	1.7320508076	0	0	0.9542425094	0	0.3010299957	1.0768657768	6	12	20	0	5	1	1.2701495755	-1.720024512	-1.770169297	0.0593742172	1.693817838	-0.081269815
71116	laf2007	2	3	1	-0.204831993	21	4	5	3.1622776602	0	1.7320508076	1.1139433523	0	0.84509804	2.7003388774	6.5	16	19.8	31.4	2.8284271247	0	-0.283447211	-0.664620201	-0.669238684	-0.03687726	-0.386495568	1.1338443568
71124	laf2007	1	2	3	0.7167098004	13	5	6	4	3.7416573868	2.4494897428	0	0	0.3010299957	-0.826719198	4	10	12.413333333	27.76	5.4772255751	1.7320508076	0.2082806865	0.8625800095	1.2522091037	-0.262821472	-0.608166377	-0.761176634
71125	laf2007	1	2	3	-2.073757848	24	2	4	0	0	0	0	0	0	-1.54870881	7.75	5	4.08	9.44	4.3588989435	0	0.1554375463	-2.932092807	-1.970804659	-1.356190711	0.6216347766	-1.735680132
71126	laf2007	1	2	3	4.9509542671	6	17	5	2.4494897428	0	1.4142135624	0.7781512504	0.3010299957	0.7781512504	1.869913951	2.5	43	55.78	28.88	8.3666002653	1	0.3359202024	-0.680258421	-0.706640416	3.4332748016	0.3128842549	1.2144895809
71127	laf2007	2	2	3	-1.012751834	28	7	9	2.8284271247	0	2	0.6989700043	0.4771212547	0.7781512504	1.7119580554	7	11	10.406666667	11	4.3588989435	0	1.7287812885	-0.672108207	-0.634653836	-0.897193279	1.3053004388	1.2016483595
71128	laf2007	2	5	3	-0.045808588	16	6	7	3.6055512755	3.6055512755	2.8284271247	0.3010299957	0	0.3010299957	-0.226204998	5.25	10	18.093333333	7.72	5.0990195136	3.1622776602	0.5668274424	1.5410310549	1.3156205225	-0.488499129	0.4769843354	-0.436652953
71130	laf2007	1	3	4	1.673873454	26	1	5	3	0	2	0.6989700043	0.4771212547	0	-0.154358019	3.75	18	30	12.04	6	1	1.0674139788	-0.13929833	-0.82543062	1.3472303121	0.9650130288	-0.01155267
71131	laf2007	1	3	4	0.6615287557	16	2	4	2.4494897428	1	1.7320508076	0	0	0	-1.54870881	4.75	14	35.546666667	6.32	4.582575695	0	-0.361545379	-0.974888731	-0.833328053	0.7771526294	0.5734971421	-1.589793503
71138	laf2007	2	2	3	-0.350815943	16	2	5	3.7416573868	3.6055512755	1.7320508076	0.6020599913	0	0.6020599913	1.0962988139	5.75	10	20.1	12.64	3.7416573868	2.2360679775	-0.366512131	0.6119784447	0.8694392764	-0.480688006	-0.14937337	0.3302336309
71139	laf2007	1	2	3	0.4084425811	45	6	6	4.582575695	2.4494897428	2.2360679775	0	0.84509804	0.6989700043	0.1276991555	5	13	39.22	0	7.4161984871	3.1622776602	3.155698792	1.6616085461	1.13688354	0.4343794747	2.6287451549	1.186807273
71140	laf2007	2	3	4	-1.009491969	11	6	7	2.4494897428	0	0	0.7781512504	0.3010299957	0.6020599913	1.4475771017	6.5	8	10.266666667	33.2	3.1622776602	0	-0.400780477	-1.865857589	-1.011501897	-0.961758133	-0.792090401	0.9448840174
71141	laf2007	2	3	4	0.2072775871	31	7	7	4	2	2.2360679775	0	0.6989700043	0.3010299957	-0.826719198	5	11	38.013333333	10.52	8.4261497732	2.4494897428	2.698975391	1.0814731479	0.7523212448	0.1081884378	1.8434670678	0.2953845655
71143	laf2007	2	2	3	-1.359900777	22	1	7	3.3166247904	0	0	0.3010299957	0.3010299957	0.6020599913	0.4957846144	6.25	3	20	5.88	5.2915026221	2	1.0663721737	-0.572151214	-0.532196089	-0.883503971	0.9119845727	0.5485595183
71144	laf2007	1	2	3	-2.274922842	40	4	5	3	0	0	0.6989700043	0	0.3010299957	0.5676315933	7.75	3	53.66	0.84	7.2801098893	1.4142135624	2.4909296026	-0.978338489	-1.306101522	-0.5972457	2.8518109128	-0.190625141
71150	laf2007	1	5	4	0.2072775871	31	5	7	3.6055512755	1.7320508076	1.7320508076	0	0	0.3010299957	-0.826719198	5	11	13.593333333	5.72	5.2915026221	3.4641016151	1.7260780854	1.1153273041	0.6048355677	-0.183664271	1.3275390177	-0.670098209
71151	laf2007	1	5	4	-0.350815943	14	3	5	3	1	1.7320508076	0.7781512504	0.6989700043	0.84509804	2.0304789692	5.75	10	31	16.2	5.8309518948	3.1622776602	0.135338805	0.7134642297	0.4892205217	-0.101184128	-0.068016824	2.0767023059
71156	laf2007	2	4	4	-1.969915487	35	2	8	2.2360679775	1.4142135624	0	0.7781512504	0.6989700043	0	0.0035978763	7.25	3	4	2.28	5.3851648071	1.4142135624	2.3043787746	-1.31086947	-0.969801286	-1.607064848	1.8089646713	0.3989087595
71157	laf2007	2	4	4	-1.463743138	21	14	7	3.1622776602	1.4142135624	0	1.079181246	1	1.0413926852	3.1017857702	6.75	5	25.92	10.48	4.8989794856	0	0.871244503	-1.55558906	-0.606584409	-0.918283258	1.2878274966	2.8793805625
71163	laf2007	2	2	4	1.8198574033	29	5	6	1.4142135624	0	0	1.0413926852	0.903089987	0.4771212547	1.6730554606	4.5	24	31.953333333	5.04	5.1961524227	0	1.2938548026	-2.316501617	-1.868263341	1.4305444581	1.5352918538	1.6218837989
71173	laf2007	1	4	1	0.2559389035	19	1	5	3.8729833462	2	1.7320508076	0	0	0	-1.54870881	5.25	13	20	21.68	3.8729833462	2.4494897428	-0.105850654	0.7669172414	0.5710151633	0.002420816	-0.28308057	-1.144761849
71174	laf2007	2	6	4	-1.359900777	8	4	7	0	0	0	0.9542425094	0	0	0.3548761641	6.25	3	1.9333333333	20.12	5.3851648071	0	0.0692328166	-2.932092807	-2.03574275	-1.322166348	-0.218036992	-0.632020027
71176	laf2007	1	6	4	-1.207397099	26	7	5	1.4142135624	0	0	1	0	0	0.4461561801	6	3	4.1533333333	14.96	7.2111025509	0	1.4433026679	-2.316501617	-1.997906957	-0.931558051	1.2618310528	-0.6432422
71177	laf2007	1	2	3	-0.960830653	33	1	12	4	0	3.1622776602	0	0	0	-1.54870881	6.75	10	0	14.48	5.7445626465	2.2360679775	3.2934363011	1.460142347	0.3791916428	-1.358108779	1.4295790244	-1.179722932
71178	laf2007	1	2	3	-0.354075807	25	2	9	1.7320508076	2	1	0.6020599913	0	0.3010299957	0.3743092012	6.25	13	12.066666667	13.56	4.3588989435	0	1.5088793179	-1.663749544	-0.859792568	-0.794575207	0.7926300165	-0.436047813
71185	laf2007	1	2	3	-2.070497984	28	4	6	2.6457513111	0	0	0.84509804	0	0.6989700043	1.8135556491	7.25	2	5.6066666667	7.84	6.164414003	1.7320508076	1.5210725253	-0.986929391	-0.981949246	-1.468035261	1.2817454002	0.6306797637
71186	laf2007	1	2	3	-1.612986951	10	4	4	2.6457513111	1	1.4142135624	0.903089987	0.6020599913	0.7781512504	2.1191498626	6.5	2	17.526666667	30.56	4	0	-0.982162756	-1.052954119	-0.337453384	-1.042178378	-0.980103582	1.6551262065
71193	laf2007	1	2	2	-1.25931828	14	3	5	2.4494897428	0	0	0.3010299957	0	0.3010299957	-0.226204998	6.25	4	37.426666667	8.52	6	0	0.1878060965	-1.865857589	-1.402406683	-0.420476742	0.8009509432	-0.68119944
71208	laf2007	2	2	2	0.3046002199	27	6	9	4.6904157598	1.7320508076	3.4641016151	0	0	0	-1.54870881	5.5	15	37.626666667	0.6	6.164414003	2	2.2158565373	1.8077821947	0.7563211352	0.2073881379	2.0638916755	-1.276819791
71210	laf2007	1	2	3	0.7069302079	11	1	3	4.582575695	2.6457513111	2	0	0	0	-1.54870881	5.5	19	20	27.24	5.8309518948	0	-0.596619611	0.0914528527	0.3195389311	0.2658924614	-0.640775098	-1.434394604
71211	laf2007	1	2	3	-0.704484614	20	1	5	4.8989794856	2.2360679775	1.7320508076	0.6020599913	0.9542425094	0.9542425094	1.9409725125	6	8	20	19.24	2.8284271247	2.8284271247	-0.356747868	1.3871228928	1.3363997333	-0.507187217	-0.477952067	2.5821068781
71213	laf2007	1	1	2	-1.460483274	5	2	6	2	0	0	0.6989700043	0.6020599913	0.3010299957	0.5676315933	6.25	2	24.006666667	18.6	3	1.4142135624	-1.146978596	-1.413627194	-0.878173171	-0.822767306	-0.734393819	0.8936901152
71215	laf2007	2	2	2	0.8172922974	14	4	5	0	0	0	0.3010299957	0	0	-0.948194611	4	11	4.3733333333	21.88	4.8989794856	0	-0.153916541	-2.932092807	-1.9479854	0.164209186	-0.308376898	-1.308287783
71228	laf2007	2	2	1	-1.25931828	15	1	9	3.1622776602	1.7320508076	2.8284271247	0	0	0	-1.54870881	6.25	4	0	11.68	4.472135955	1.7320508076	0.8110180075	0.6928547471	0.4992704775	-1.508748317	0.1560017967	-1.336116544
71229	laf2007	1	2	1	0.5609462586	17	1	5	3.1622776602	1	0	0.6989700043	0.3010299957	0	-0.154358019	4.75	13	20	3.68	4.582575695	0	-0.032216499	-1.55558906	-1.307175948	0.4410037456	0.7117746199	-0.332705442
71230	laf2007	2	2	3	-0.246973582	13	1	4	0	0	0	0.3010299957	0	0	-0.948194611	5.25	8	10	16.72	2.4494897428	0	-1.243491106	-2.932092807	-1.943787652	-0.173870398	-0.567887598	-1.303252951
71231	laf2007	1	2	3	1.1677011048	17	1	6	2.8284271247	1.4142135624	2	0.6989700043	0.3010299957	0.6020599913	1.289621206	4.25	16	20	15.92	1.7320508076	1.4142135624	-0.660902838	-0.024220004	0.0238361058	0.6523653	-0.443218662	0.8483248023
71232	laf2007	1	1	1	-0.600642253	11	7	5	2.2360679775	0	1	0.903089987	0.3010299957	0.6020599913	1.6968130133	5.5	6	14.16	13.4	2.8284271247	2.2360679775	-1.01645378	-0.419955368	-0.502592421	-0.29950384	-0.251579401	1.1035229627
71234	laf2007	1	5	4	2.2254472555	11	3	5	4.1231056256	2	1.4142135624	0	0.3010299957	0.6020599913	-0.104729585	4	25	24.193333333	16.36	3.1622776602	3.1622776602	-0.912836922	1.0388435911	0.9559316258	1.2590868905	-0.677721804	0.4262756598
71235	laf2007	2	5	4	-1.467003002	26	3	10	4.472135955	3.4641016151	2.8284271247	0	0	0.4771212547	-0.404382348	7.25	8	24.94	11.8	5.2915026221	2.2360679775	2.12765947	1.4939247093	1.4565933749	-1.486673507	1.0861561362	-0.402817824
71238	laf2007	2	1	2	-0.045808588	30	4	6	4.6904157598	2	2.8284271247	0.6020599913	0.9542425094	0.3010299957	0.3743092012	5.25	10	14.9	1.92	5.0990195136	1.7320508076	1.3370084154	1.3580360014	0.6749201396	-0.07910857	1.4140893262	1.1612845539
71241	laf2007	2	2	3	0.1034352259	19	12	5	3.3166247904	2.2360679775	2.2360679775	0.7781512504	0.6020599913	0.6989700043	1.6800058422	5.5	13	34.506666667	5.08	6	2.6457513111	0.5543093808	0.873920193	0.6237381826	0.2503785289	1.1741894967	1.5215767857
71242	laf2007	2	1	1	-1.31123946	23	8	11	3.6055512755	2	3	0.7781512504	0.84509804	0.6020599913	1.4475771017	6.5	5	36.86	3	6.0827625303	2.8284271247	2.4093682698	1.4763426747	0.9992829682	-0.994654423	1.7472394159	1.8720784479
71248	laf2007	1	1	2	0.7101900721	15	3	5	2.6457513111	0	1.7320508076	0.4771212547	0	0.3010299957	0.1250732895	5	16	59.386666667	34.48	6.6332495807	2.4494897428	0.4576477933	0.2327169982	-0.156095847	0.9516294938	-0.215369596	-0.10226318
71251	laf2007	2	2	4	-0.957570789	19	2	5	4.3588989435	2.8284271247	2.2360679775	0	0	0.6989700043	0.1276991555	6.25	7	13.22	20.24	4	2.6457513111	-0.066428622	1.3276103592	1.3715318209	-0.964037299	-0.373582812	-0.011476053
71252	laf2007	2	2	4	0.5090250781	19	1	5	4.3588989435	2.4494897428	0	0	0.7781512504	0.84509804	0.4781722825	5	14	40	12.96	3.6055512755	2.4494897428	-0.188853278	0.087461954	0.7254255546	0.4558293089	-0.006595551	1.5334865115
71254	laf2007	1	2	3	-0.603902117	27	10	4	2.8284271247	2.4494897428	1.4142135624	0	0	0	-1.54870881	6	9	21.826666667	11.56	2	1	-0.356789592	-0.515311259	-0.107896413	-0.259365405	0.7835373933	-1.448826371
71255	laf2007	2	2	3	0.0547739095	19	1	4	2.4494897428	2	1.4142135624	0.7781512504	0.3010299957	0.3010299957	0.725587489	5.25	11	20	20.2	3.8729833462	0	-0.361878877	-1.138384563	-0.58172926	0.003834975	-0.20220386	0.1887075369
71256	laf2007	2	2	4	0.9146149302	20	4	3	4.2426406871	3	2.6457513111	0	0	0	-1.54870881	4.5	15	3.26	21.72	7.4161984871	2.8284271247	0.5550977018	1.5714345807	1.1165371698	0.0769185365	-0.025978641	-1.301060429
71257	laf2007	2	2	4	0.5576863945	24	6	4	4.3588989435	3.8729833462	2.4494897428	0.4771212547	0.3010299957	0.84509804	1.4299647697	5.25	16	6.38	7.8	5.3851648071	2.6457513111	0.4739586574	1.4373947522	1.3751178107	-0.081281277	0.5377308179	0.9730295461
71259	laf2007	2	1	1	-0.246973582	21	5	6	4.472135955	1.7320508076	3.1622776602	0	0	0	-1.54870881	5.25	8	50.466666667	7.64	5.2915026221	2.4494897428	0.7370432939	1.7634318853	0.8542632209	0.2844294538	1.1671780746	-1.196049666
71260	laf2007	2	1	2	2.0827231703	12	5	3	2.2360679775	2	1.7320508076	0	0	0	-1.54870881	2.75	16	13.133333333	10.24	4	2.2360679775	-1.091589666	-0.043387619	-0.002986636	1.1809997553	-0.299023653	-1.398727836
71262	laf2007	1	5	4	1.3169449183	18	1	6	3.6055512755	2.4494897428	0	0.6020599913	0	0.7781512504	1.5186356632	4.5	19	10	5.56	3.4641016151	1.4142135624	-0.050027302	-0.714748859	-0.179375887	0.4181283471	0.1963111792	0.5898673537
71263	laf2007	2	5	4	-0.749886067	35	2	7	4.1231056256	2.8284271247	1.4142135624	0	0	0.3010299957	-0.826719198	5.25	3	0.6666666667	2.08	2.4494897428	1.7320508076	1.1372080139	0.3836192813	0.4804448785	-0.954573686	1.1723481776	-0.834322692
71266	laf2007	1	2	3	0.2072775871	19	3	9	4.3588989435	0	0	0.4771212547	0.903089987	1	1.8014812555	5	11	35.433333333	4.68	3.7416573868	0	0.8775027313	-1.034713331	-0.609806083	0.2522960515	0.9876442428	2.2592808696
71272	laf2007	1	2	1	0.5122849422	15	1	5	2.8284271247	0	0	0.6020599913	0	0.6020599913	1.0962988139	4.5	11	20	23.32	2.2360679775	0	-0.907101069	-1.700910427	-1.151228392	0.3719200034	-0.617988396	0.2744487808
71273	laf2007	2	2	1	-0.250233446	15	4	5	4.1231056256	3.6055512755	2.6457513111	0.3010299957	0	0.4771212547	0.1961318511	5.75	11	33.9	15.4	3	1.7320508076	-0.67000025	1.0171236665	1.1516132981	-0.160017	-0.151719222	-0.185048176
71274	laf2007	1	2	3	0.6615287557	33	3	5	0	0	0	1.0413926852	0	0.6989700043	2.2051369645	4.75	14	59.18	9.68	6.0827625303	0	1.6062055006	-2.932092807	-2.241502944	1.1263776115	1.7363817395	0.5575403361
71275	laf2007	2	2	3	-0.246973582	19	1	2	1.7320508076	0	0	0.6989700043	0	0	-0.154358019	5.25	8	20	27	3	0	-1.144882292	-2.178150654	-1.687066007	0.165611098	-0.552027084	-0.775610193
71277	laf2007	2	5	4	-1.359900777	9	2	7	3.7416573868	2.8284271247	1.7320508076	0	0.3010299957	0.3010299957	-0.826719198	6.25	3	10.933333333	22	3.8729833462	0	-0.326800776	-0.412422751	0.4675221413	-1.428243332	-0.637643318	-0.443156805
71279	laf2007	2	1	1	-0.603902117	14	5	5	2.2360679775	1	0	0.6020599913	0.6020599913	0.4771212547	0.7966460505	6	9	25.053333333	19.52	4.3588989435	1	-0.321540799	-1.500631531	-0.718076299	-0.34654717	-0.117489221	0.9710007767
71281	laf2007	2	2	4	-1.110074466	16	17	5	3.8729833462	2	1.7320508076	0.3010299957	0	0.3010299957	-0.226204998	6.5	7	28.16	19.52	6.5574385243	2.4494897428	0.5074190483	0.7669172414	0.6191585246	-0.709463898	0.8759496754	-0.414988796
71282	laf2007	2	2	4	-1.363160641	27	1	9	3.3166247904	0	0	0.3010299957	0.4771212547	0.6020599913	0.4957846144	6.75	6	20	11.32	4	1	1.5440895249	-1.030277356	-0.683949856	-1.017409069	0.9751421365	0.8000116194
71283	laf2007	2	1	2	0.4084425811	28	13	5	3	3.1622776602	1.7320508076	0.6989700043	0	0.3010299957	0.5676315933	5	13	15.72	1.12	3	1	0.2829082887	-0.277131692	-0.080079805	0.1777427276	1.4894022199	-0.350803136
71286	laf2007	1	2	4	-0.655823298	18	1	4	0	0	0	0.84509804	0	0	0.1371476831	6.25	10	40	3.8	4	0	-0.395757502	-2.932092807	-2.33634381	0.2028900829	0.8026831305	-0.82156518
71287	laf2007	1	2	4	-0.350815943	15	4	9	2	0	0	0.903089987	0	0.3010299957	0.9748234006	5.75	10	38.453333333	12	6.4807406984	0	1.4344266556	-2.061515397	-1.643843844	-0.199024198	1.1016188119	-0.001651055
71293	laf2007	2	4	4	-1.158735783	24	1	5	4	2.4494897428	2.6457513111	0.7781512504	0.4771212547	0.6020599913	1.4475771017	6.25	5	0	22.64	3.7416573868	0	0.2198931237	0.1700394243	0.4038782976	-1.151366629	-0.197183024	0.9735436327
71294	laf2007	1	4	4	-0.957570789	29	5	7	4.582575695	0	2.8284271247	0	0.7781512504	0.6020599913	-0.104729585	6.25	7	41.893333333	2.4	5.3851648071	2.6457513111	1.6085466105	1.7296845256	0.7295769866	-0.124526235	1.7129626432	1.004417433
71299	laf2007	1	3	4	-1.969915487	36	5	6	1	0	0	1.1461280357	0	0.4771212547	1.8819883446	7.25	3	12.786666667	0.64	3.1622776602	0	1.1757077218	-2.496804102	-2.073113832	-1.071038918	1.8519125707	0.2700279897
71300	laf2007	1	3	4	-2.070497984	19	4	6	1.7320508076	0	0	0.84509804	0.3010299957	0.3010299957	0.8591372958	7.25	2	13.446666667	30.24	3.1622776602	0	-0.070403445	-2.178150654	-1.374784002	-1.399859967	-0.317738322	0.4118881077
71305	laf2007	1	3	4	-0.097729768	15	1	3	3.1622776602	1.4142135624	2.2360679775	0.3010299957	0.3010299957	0.6020599913	0.4957846144	5.5	11	10	6.84	3.4641016151	2.2360679775	-1.038013941	0.6190479856	0.3873242014	-0.041374071	-0.260269088	0.3672813567
71306	laf2007	1	3	4	-1.363160641	22	1	9	3.8729833462	1	2.4494897428	0	0	0.3010299957	-0.826719198	6.75	6	20	18.12	5.7445626465	3	1.7190444069	1.3881717663	0.8133800351	-1.238225809	0.5270275753	-0.575679927
71308	laf2007	2	1	2	-2.424166656	10	7	8	0	0	0	0.9542425094	0	0	0.3548761641	7.5	0	6.9266666667	29.4	4.7958315233	0	0.2889515705	-2.932092807	-1.877628055	-1.99105773	-0.276787952	-0.539688854
71311	laf2007	2	2	4	0.3046002199	35	8	5	4.8989794856	0	1.7320508076	0	0	0	-1.54870881	5.5	15	31.893333333	10.64	5.7445626465	1.4142135624	1.6478400542	0.7392346898	-0.2459827	0.6040757069	1.9421297432	-1.273315631
71313	laf2007	1	1	2	-2.323584159	25	17	10	3	0	0	0.6020599913	0	0.3010299957	0.3743092012	7.5	1	24.56	4.88	6.3245553203	1	2.3749863473	-1.168100551	-1.074184033	-1.560403217	2.5060682144	-0.209328342
71315	laf2007	1	1	1	1.271543466	14	1	3	2.4494897428	0	1	0.6020599913	0.3010299957	0.3010299957	0.3743092012	3.75	14	20	27.4	2.4494897428	1	-1.426218672	-0.893330337	-0.787058996	0.9973770688	-1.055524247	0.2500692055
71316	laf2007	1	3	3	1.875038448	14	1	3	3.7416573868	0	2.8284271247	0	0	0.3010299957	-0.826719198	3.75	20	40	5.16	4.2426406871	1.4142135624	-0.869680204	0.7994426471	-0.096394859	1.8136130394	0.2812848751	-0.885599639
71317	laf2007	1	3	3	-0.853728428	16	7	3	4	3.3166247904	2.8284271247	0	0	0.3010299957	-0.826719198	5.75	5	18.773333333	8.96	4.3588989435	0	-0.686995932	0.2640080656	0.5774071499	-0.559565642	0.3707135287	-1.13558713
71319	laf2007	2	2	2	-0.042548723	25	3	6	4	2.6457513111	2.2360679775	0	0	0	-1.54870881	4.75	7	28.406666667	25.68	4.1231056256	1.7320508076	0.6676117125	0.7527956165	0.7418477353	-0.193538766	0.131563579	-1.201639374
71322	laf2007	2	1	1	3.643381806	15	2	3	3.8729833462	0	2	0.3010299957	0.6020599913	0.3010299957	-0.226204998	2.5	30	40.02	4	4	1.4142135624	-0.871687695	0.4304635212	-0.34800857	2.9371271906	0.3311915807	0.3761579442
71323	laf2007	2	1	2	-1.463743138	14	2	3	3.8729833462	2	1.7320508076	0.6020599913	0	0	-0.347680412	6.75	5	12.206666667	11.84	4.7958315233	0	-0.697986917	-0.355258044	-0.338653112	-0.893670044	0.1334907778	-0.964100581
71325	laf2007	2	4	4	2.176785939	33	2	4	5.7445626465	3.6055512755	1.7320508076	0	0.4771212547	0.4771212547	-0.404382348	3.75	23	26.266666667	4.72	2.2360679775	2	0.1562825312	1.3756715694	1.1917696884	1.4364715926	0.8130403237	0.3052483567
71332	laf2007	2	3	1	-0.350815943	24	7	5	3.4641016151	2.6457513111	2	0	0	0.3010299957	-0.826719198	5.75	10	15.733333333	10.36	4.2426406871	2	0.3753828103	0.5208460026	0.5846521529	-0.41982417	0.6923491025	-0.860028251
71334	laf2007	2	2	2	-0.707744478	8	4	10	0	0	1	0	0	0.3010299957	-0.826719198	6.5	11	1.52	6.72	4.6904157598	1.4142135624	0.6216889175	-1.769803494	-1.075657995	-1.15437813	0.1953288828	-0.9712606
71337	laf2007	2	2	1	0.3597812646	18	4	4	1.4142135624	0	0	1.2304489214	1.0413926852	0.7781512504	2.7721867401	4.75	11	40.533333333	8.2	5.6568542495	0	0.1184786971	-2.316501617	-1.653728473	0.7763011332	0.7422576099	2.5198017625
71338	laf2007	2	1	1	-1.661648268	26	5	8	3.3166247904	1	1.4142135624	0.9542425094	0.9542425094	0.7781512504	2.2211922388	6.25	0	23.386666667	16.64	5.0990195136	2	1.5558622339	0.1553218127	0.1953998458	-1.162905431	0.8037432084	2.4819115787
71339	laf2007	2	2	3	1.6706135899	13	6	2	4.3588989435	2.2360679775	2.8284271247	0.3010299957	0.4771212547	0.3010299957	-0.226204998	4.25	21	33.966666667	18.04	5.1961524227	2.8284271247	-0.903068599	1.7160091279	1.09514544	1.3468429676	-0.265036884	0.3120990052
71340	laf2007	1	2	3	-2.122419165	27	15	3	2.8284271247	2.2360679775	1.4142135624	0.3010299957	0	0.3010299957	-0.226204998	7.5	3	11.213333333	6.2	6.164414003	2.2360679775	0.6796871996	0.0509637949	0.0990392555	-1.336617495	1.5738044083	-0.689774254
71341	laf2007	2	2	3	0.0028527289	17	17	5	2.2360679775	1.4142135624	1	0	0	0	-1.54870881	5.5	12	5.1	19.52	4.2426406871	0	-0.137721788	-1.444356563	-0.73648236	-0.317271375	0.5564516251	-1.554362936
71344	laf2007	1	1	1	-0.097729768	27	3	6	3.7416573868	0	2	0	0	0	-1.54870881	5.5	11	44.286666667	6.92	3	0	0.4656358548	-0.274589389	-0.711482369	0.5516777363	1.3143273272	-1.41644078
71345	laf2007	2	1	2	1.6219522734	24	10	6	4.6904157598	0	2.8284271247	0	0	0.4771212547	-0.404382348	4	19	58.98	6.32	3.6055512755	3	0.4336782288	1.9389166729	0.6333959363	1.8106707181	1.3892260715	-0.246880207
71348	laf2007	1	1	1	1.372125963	22	5	5	4.2426406871	3.1622776602	3	0	0	0	-1.54870881	3.75	15	15.16	16.44	6.7082039325	2.8284271247	0.9940158986	1.7536604996	1.2148956321	0.4451957675	0.4621849639	-1.264514006
71351	laf2007	1	1	2	2.3260297525	13	1	3	4	2	2.8284271247	0	0	0	-1.54870881	4	26	40	33.72	3.6055512755	2.8284271247	-1.140713665	1.5597844716	1.020818217	1.6736088736	-1.192808743	-1.053708698
71354	laf2007	2	1	2	-1.155475919	20	5	5	2.6457513111	1	0	0.4771212547	0.6020599913	0	-0.596916323	5.75	2	11.086666667	19.32	5.7445626465	0	0.5483302014	-1.780427145	-1.067367821	-0.899972261	0.4327436523	-0.093423388
71358	laf2007	2	1	2	-0.905649608	14	4	3	3.3166247904	2	2.2360679775	0.6020599913	0.4771212547	0.4771212547	0.7966460505	6	6	5.3866666667	8.88	2.8284271247	0	-1.308608255	-0.338167647	-0.056477848	-0.597735699	-0.178743346	0.4894770219
71361	laf2007	1	1	2	0.0547739095	18	4	7	2.4494897428	0	1	0.84509804	0.7781512504	0.7781512504	2.0034637579	5.25	11	12.846666667	11.04	3.7416573868	2.2360679775	0.2921456285	-0.327055284	-0.360772066	-0.094587492	0.2048011684	2.0775358635
71366	laf2007	2	1	2	1.3202047824	12	2	4	4.2426406871	2.2360679775	2.2360679775	0	0	0	-1.54870881	4	16	39.68	24	4.6904157598	2.2360679775	-0.621277793	1.0893178084	0.7825047895	0.9799441517	-0.513623309	-1.13453546
71369	laf2007	1	1	2	-0.756405795	18	6	8	2.6457513111	0	0	0.903089987	0.4771212547	0.3010299957	0.9748234006	6.25	9	14.02	9.52	6.2449979984	0	1.3251331769	-1.780427145	-1.44417231	-0.686594914	1.1393971942	0.666004493
71370	laf2007	2	1	2	-1.06141315	6	3	3	1.7320508076	0	1.4142135624	0	0	0.3010299957	-0.826719198	6.75	9	39.693333333	23.84	4.8989794856	1.7320508076	-1.252378242	-0.657179874	-0.450170386	-0.220853609	-0.719803338	-0.817947749
71374	laf2007	1	3	4	-0.201572129	25	8	8	3.6055512755	0	1	0.9542425094	0.84509804	1	2.7532737427	6	13	7.5866666667	7.64	4.472135955	0	1.2879963531	-0.848235952	-0.709538525	-0.343490562	1.2166385676	2.4368118205
71375	laf2007	2	3	4	-1.256058416	25	4	7	3.7416573868	2.6457513111	2.4494897428	0.6989700043	0.6020599913	0.84509804	1.8725230735	5.75	1	18.486666667	7.52	6.0827625303	1	1.5318566917	0.4147547759	0.5993232872	-1.086421461	1.0753109134	1.5328678864
71376	laf2007	1	1	2	-0.094469904	28	7	6	4.582575695	3.8729833462	2.8284271247	0	0	0	-1.54870881	5	8	18.473333333	11.12	4.1231056256	2.8284271247	0.887513683	1.8133730914	1.4513516815	-0.374416314	0.8999505032	-1.214977025
71378	laf2007	1	2	2	0.9146149302	19	5	3	0	0	0	0.9542425094	0.84509804	0.4771212547	1.4992026261	4.5	15	7.16	15.96	3.3166247904	0	-0.790583549	-2.932092807	-1.936460058	0.6224661504	-0.181645649	1.3456775671
71381	laf2007	2	1	2	-2.42742652	6	1	4	2.8284271247	0	0	0.4771212547	0	0.3010299957	0.1250732895	8	3	20	51.04	2.6457513111	1	-1.695682197	-1.242784285	-0.522117512	-1.553451124	-2.159475454	-0.091025249
71384	laf2007	1	1	1	-0.753145931	9	5	9	3.1622776602	2	2.4494897428	0.3010299957	0	0.3010299957	-0.226204998	5.75	6	10.673333333	28.8	3.6055512755	1.7320508076	0.1022530449	0.4979289372	0.7126530354	-1.173586809	-0.769228952	-0.370515552
71387	laf2007	2	1	2	-0.704484614	29	3	7	4.2426406871	2.4494897428	3.1622776602	0.3010299957	0.3010299957	0	-0.948194611	6	8	23.96	14.88	3.4641016151	2.2360679775	1.0123081463	1.5657610974	0.9777026796	-0.540362641	0.7511836471	-0.466055597
71391	laf2007	2	1	2	-0.704484614	27	7	5	4.6904157598	0	2	0	1	0.84509804	0.4781722825	6	8	32.286666667	8.96	1	1	-0.411130371	0.5965205566	0.3655710951	0.1307470117	0.6917938985	1.6645836103
71393	laf2007	2	2	3	2.3779509331	1	7	3	0	0	0	0	0	0	-1.54870881	3.75	25	32.866666667	12.16	3.6055512755	0	-2.020321548	-2.932092807	-1.957589025	1.8234405738	-0.501260218	-1.601671148
71394	laf2007	2	2	3	-2.271662978	6	5	10	0	0	2	0.6020599913	0	0.6989700043	1.3287275544	7.25	0	10.793333333	30.24	3.4641016151	1	0.0944777075	-1.445164445	-0.618764247	-2.041038099	-0.924921779	0.3786011277
71397	laf2007	2	1	2	-0.402737123	28	4	3	4.3588989435	4	2.8284271247	0	0.3010299957	0	-1.54870881	6	11	31.62	15.52	4.3588989435	2.2360679775	0.1926119508	1.4446339173	1.3128981656	-0.132104149	0.541905154	-0.866905245
71399	laf2007	1	1	2	-0.094469904	21	4	10	3.3166247904	1	0	0.4771212547	0.3010299957	0.7781512504	1.2693997516	5	8	32.54	6.76	8.6602540378	2.2360679775	2.8067121981	-0.464002302	-0.240378666	-0.413869683	1.5787702992	1.0656608645
71401	laf2007	1	1	2	-1.158735783	16	2	6	3.1622776602	1.7320508076	0	0	0	0	-1.54870881	6.25	5	5.9066666667	26.92	3	0	-0.340671371	-1.55558906	-0.564856527	-1.194680369	-0.555079673	-1.335170896
71402	laf2007	2	1	2	0.9665361108	19	7	4	4.3588989435	0	1.7320508076	0.4771212547	0.6020599913	0.3010299957	0.1250732895	4.25	14	40.933333333	10.92	2.6457513111	1	-0.742773658	0.314381669	-0.264447973	1.3126828146	0.5425351877	0.6278650412
71408	laf2007	1	3	4	-0.756405795	15	1	5	3	1	1.7320508076	0.3010299957	0	0.4771212547	0.1961318511	6.25	9	0	21.52	7.0710678119	1.7320508076	0.5935330004	0.0582399199	0.03486084	-0.989209471	-0.233713487	-0.28880923
71409	laf2007	1	3	4	-1.765490629	22	2	4	4.2426406871	1	1	0	0.3010299957	0.4771212547	-0.404382348	6.75	2	49.34	14.36	4.472135955	0	0.0439814907	-0.570918127	-0.245900249	-0.478650163	0.6992055723	-0.126097531
71411	laf2007	1	2	3	0.5609462586	20	5	3	3.8729833462	1.4142135624	1	0	0	0	-1.54870881	4.75	13	17.9	3	5.4772255751	2.4494897428	-0.046699384	0.3903494932	-0.040065273	0.4798201654	0.8422710957	-1.304571921
71412	laf2007	2	2	3	-0.25349331	15	8	5	4	0	1.7320508076	0.3010299957	0.9542425094	0.7781512504	0.9181214638	6.25	14	17.6	26.68	2.2360679775	0	-0.907101069	-0.299969129	-0.023586403	-0.056480931	-0.51772055	1.711610834
71413	laf2007	1	2	3	-1.314499325	31	6	7	4.6904157598	3.4641016151	2.8284271247	0.3010299957	0	0.4771212547	0.1961318511	7	8	9.5733333333	13.8	4.8989794856	1.7320508076	1.6042510715	1.3580360014	1.2093783859	-1.335891885	1.0761589717	-0.247547022
71414	laf2007	2	2	3	-0.697964886	18	1	6	3	0	0	0.84509804	0.6020599913	0.6989700043	1.8135556491	5	2	30	19.84	5.0990195136	0	0.4574005332	-1.626226692	-1.073338105	-0.299173778	0.1845478598	1.5620269157
71416	laf2007	2	1	2	-0.756405795	25	8	5	4.582575695	3.7416573868	2.4494897428	0.6020599913	0	0	-0.347680412	6.25	9	18.74	8.36	6.2449979984	2.2360679775	1.070153106	1.3470720707	0.9093794827	-0.677667744	1.2767707946	-0.746954371
71417	laf2007	1	2	4	-1.363160641	16	1	8	3	1	1.4142135624	0.3010299957	0	0	-0.948194611	6.75	6	30	29	6.3245553203	0	1.2032239897	-0.898753666	-0.529582858	-1.08559976	0.1373952727	-1.052285036
71418	laf2007	2	2	4	-1.81741181	10	2	9	3.8729833462	0	1	0.4771212547	0	0.903089987	1.5690525149	7	3	0.4466666667	36.96	1.7320508076	1	-0.405922767	-0.27369965	0.1190961727	-1.794803237	-1.40305411	0.9310514555
71420	laf2007	1	2	3	0.006112593	15	3	4	3.7416573868	2.4494897428	2.4494897428	0.3010299957	0	0.3010299957	-0.226204998	5	9	18.146666667	12.2	4	2.6457513111	-0.615659472	1.1687164744	0.831580261	-0.075705408	-0.156529216	-0.462951718
71422	laf2007	1	1	2	0.5576863945	22	8	3	3.3166247904	2	1	0.3010299957	0	0	-0.948194611	5.25	16	48.926666667	11.2	3.4641016151	0	-0.524909344	-0.974002387	-0.667001299	0.9938574188	0.9308657239	-1.178575201
71424	laf2007	2	2	4	-0.954310925	12	4	6	3.4641016151	3	2.2360679775	0	0	0	-1.54870881	5.75	4	2.84	21.32	4.472135955	2	-0.176968632	0.6422796323	0.8671423562	-1.251044079	-0.515692533	-1.28450742
71425	laf2007	2	2	4	0.4117024452	31	8	5	4.6904157598	3.8729833462	3.6055512755	0	0	0.3010299957	-0.826719198	4.5	10	34.893333333	12.72	4.2426406871	3.6055512755	0.8884874083	2.6160890683	1.9487064355	0.2791351802	0.9816467789	-0.648627403
71429	laf2007	1	2	4	1.5213697764	9	3	7	0	0	0	0	0	0	-1.54870881	4	18	3.8733333333	25.24	2.4494897428	0	-0.768609064	-2.932092807	-1.730580207	0.4257649513	-0.976578964	-1.477073425
71430	laf2007	1	2	4	-0.097729768	20	1	3	3.1622776602	1.7320508076	1	0.6020599913	0.3010299957	0.3010299957	0.3743092012	5.5	11	20	12.28	5.9160797831	1.7320508076	0.0895073579	-0.247690196	-0.225857553	0.0051394577	0.3094538416	0.1640079325
71431	laf2007	1	1	2	0.3046002199	24	20	11	3.4641016151	2.2360679775	2	0	0	0.3010299957	-0.826719198	5.5	15	13.486666667	9.36	4.582575695	1	2.0170574369	0.0627198608	0.3141210552	-0.480887007	1.8822445705	-0.845077501
71434	laf2007	1	2	4	-0.905649608	4	3	5	0	0	0	1.079181246	0	0.3010299957	1.3261016884	6	6	3.0066666667	21.56	3.8729833462	1	-1.205360506	-2.473966665	-1.6876614	-0.853895634	-0.993903475	0.1016401239
71435	laf2007	2	2	4	-1.314499325	17	1	4	2	0	0	0.84509804	0	0.3010299957	0.8591372958	7	8	0	16.12	4.472135955	0	-0.322521794	-2.061515397	-1.618415823	-0.962128202	-0.024578776	-0.212434471
71437	laf2007	2	2	4	0.4571038975	4	6	3	0	0	0	1.079181246	0	0.3010299957	1.3261016884	5.25	15	28.473333333	31.28	3.3166247904	0	-1.890093402	-2.932092807	-1.940009682	0.5308088669	-1.198152554	0.0679131787
71438	laf2007	2	2	4	-1.207397099	12	1	6	1.4142135624	0	0	0.9542425094	0.4771212547	0.4771212547	1.4992026261	6	3	0	8.52	5.4772255751	0	0.1349800296	-2.316501617	-1.632271927	-1.072949892	0.1654293057	0.8684914384
71439	laf2007	2	3	3	-1.006232105	24	2	6	3.7416573868	0	1.4142135624	0.84509804	0.3010299957	0.7781512504	2.0034637579	6	5	31.726666667	14.48	4.582575695	1.7320508076	0.7369163221	0.2175791714	-0.210625851	-0.344538665	0.6560418996	1.3745873017
71440	laf2007	1	3	3	1.9723610809	39	20	9	2.4494897428	0	0	1.2041199827	0	0.3010299957	1.5753376	4.25	24	15.04	5.64	6.164414003	0	3.0954644196	-1.865857589	-1.940604383	1.0471706063	3.1245346192	0.1789404089
71441	laf2007	2	2	4	0.0580337736	4	3	5	2.2360679775	0	0	1.0413926852	0.3010299957	0.4771212547	1.6730554606	4.75	8	0.8333333333	41.04	4.1231056256	0	-1.127730304	-1.958757673	-1.15000155	-0.422670747	-1.759779842	0.9703739605
71442	laf2007	1	2	4	-1.31123946	14	1	3	4.3588989435	2	1.4142135624	0.6020599913	0	0.3010299957	0.3743092012	6.5	5	20	14.88	5.0990195136	2.2360679775	-0.603886763	0.7171608907	0.4139166642	-0.74316789	-0.1421637	-0.136983877
71444	laf2007	2	3	1	-1.616246816	23	4	5	3	0	0	0.6020599913	0	0.6020599913	1.0962988139	7	5	5.0333333333	16.4	2.6457513111	0	-0.193542807	-1.626226692	-1.168067183	-1.067702332	0.2613925078	0.169754147
71445	laf2007	1	3	4	-0.954310925	18	8	3	3.6055512755	3.1622776602	1.7320508076	0.3010299957	0	0.84509804	1.0786864819	5.75	4	5.4933333333	24.76	6.7082039325	2.4494897428	0.1887568253	0.6505070816	1.0562903855	-1.094385468	-0.231886437	0.3756949111
71446	laf2007	2	3	4	-0.908909472	18	2	7	4	0	1.4142135624	0.6020599913	0.7781512504	0.6989700043	1.3287275544	6.5	9	0.88	20.04	4	0	0.3723271674	-0.463464961	-0.335992278	-0.9130303	-0.084687381	1.5631251686
71449	laf2007	1	2	3	1.1157799243	26	8	4	3.6055512755	1.7320508076	2.4494897428	0.4771212547	0.3010299957	0.3010299957	0.1250732895	4.5	17	52.626666667	5.76	7	2.2360679775	1.1217547571	0.9217843765	0.260924682	1.2864706579	1.6536234179	0.0777162754
71450	laf2007	2	2	3	1.3656062347	17	6	5	4.7958315233	0	3.4641016151	0	0	0	-1.54870881	4.75	21	34.566666667	7.04	3.3166247904	3	-0.425128417	2.3117946277	0.6781770697	1.352690625	0.5969744737	-1.109136577
71452	laf2007	1	2	4	-1.314499325	28	2	12	4.3588989435	3.1622776602	2.6457513111	0	0	0.3010299957	-0.826719198	7	8	11.08	2.64	6.3245553203	1.7320508076	3.1069447638	1.1197618344	1.0129995588	-1.719159458	1.7511739255	-0.802943938
71453	laf2007	2	2	4	-2.223001662	37	10	11	5	0	3	0	0	0.6020599913	-0.104729585	7.5	2	47.773333333	10.2	5.6568542495	1.7320508076	3.303388738	1.5810518019	0.620782943	-1.16108853	2.6116415625	-0.130895784
71455	laf2007	2	3	4	-1.713569448	10	2	3	0	0	2	1.1760912591	0	0.6989700043	2.4738424338	6.5	1	9.8533333333	3.4	4.1231056256	0	-1.199982809	-1.903290587	-1.571463412	-0.877960661	-0.020284231	0.4786686379
71456	laf2007	2	3	4	-0.100989632	27	1	7	3.3166247904	0	1.7320508076	0.7781512504	0	0.84509804	2.0304789692	6	14	60	5.36	.	.	.	.	.	.	.	.
71459	laf2007	2	5	4	2.6342969718	27	7	9	4.582575695	2.6457513111	3	0	0.3010299957	0.4771212547	-0.404382348	3	23	46.966666667	11.12	3	2.6457513111	1.2337205237	1.8179418032	1.3464711699	1.645088035	1.0143379051	0.194210182
71460	laf2007	2	5	4	-0.191792537	13	10	5	3.8729833462	0	1.7320508076	0	0	0.4771212547	-0.404382348	4.5	4	43.086666667	19.44	3	0	-0.816601564	-0.355258044	-0.315288563	0.387445125	0.1964864967	-0.53139526
71461	laf2007	1	1	2	-2.171080481	8	1	4	2.2360679775	0	1	0.4771212547	0	0.3010299957	0.1250732895	7.25	1	20	41.48	8.4852813742	2	0.2633282304	-0.528104279	-0.352886043	-1.536755767	-1.042172003	-0.245720856
71462	laf2007	1	3	3	-2.223001662	27	11	8	3	0	0	0.4771212547	0	0.3010299957	0.1250732895	7.5	2	44.786666667	9.44	3.4641016151	1.7320508076	1.1217350555	-0.832728938	-0.814576407	-0.945168899	1.7374546262	-0.168170358
71463	laf2007	1	3	3	-0.201572129	31	4	7	3	0	0	0.903089987	0.3010299957	0.6020599913	1.6968130133	6	13	7.1933333333	11.36	5.9160797831	0	1.9199274751	-1.626226692	-1.400562409	-0.367884185	1.4154894517	0.8702660953
71465	laf2007	2	1	2	-0.905649608	31	2	5	4.2426406871	1.7320508076	0	0.6989700043	0.9542425094	0.84509804	1.8725230735	6	6	25.84	18.12	5.4772255751	1.7320508076	1.2716642869	-0.291821483	0.1309236037	-0.542894355	0.7210593053	2.3515941507
71467	laf2007	1	1	2	-1.210656963	4	3	5	2.6457513111	1.4142135624	1.7320508076	0.6020599913	0.6020599913	0.6989700043	1.3287275544	6.5	6	8.7	33.56	3.6055512755	2.8284271247	-1.288363131	0.406318119	0.751395451	-1.147127827	-1.773274364	1.564431733
71469	laf2007	2	2	4	-0.749886067	30	7	4	2.4494897428	2.6457513111	0	1	0.3010299957	0.903089987	2.6121250182	5.25	3	5.2	5.12	5.9160797831	0	1.0785421494	-1.865857589	-0.841185172	-0.763671491	1.3193369917	1.2577352304
71470	laf2007	2	2	4	-1.460483274	14	6	3	2.6457513111	3.1622776602	1	0.6020599913	0.3010299957	0.6020599913	1.0962988139	6.25	2	17.006666667	15.76	3.8729833462	1	-0.984410384	-0.807899893	0.1335679782	-1.020989945	-0.268771295	0.5747398018
71475	laf2007	1	2	3	1.8263771316	33	3	6	4.1231056256	0	3	0	0	0	-1.54870881	3.5	18	59.446666667	2.96	4.8989794856	2.2360679775	1.4948241623	1.4302530268	0.0260591062	1.9586457374	1.9347341685	-1.220586208
71476	laf2007	1	2	3	-1.564325635	23	12	7	2.4494897428	0	0	1	0	0	0.4461561801	6.75	4	19.14	18.32	2.8284271247	0	0.3752105484	-1.865857589	-1.584964962	-0.891556518	0.9962469816	-0.380533016
71478	laf2007	2	1	2	-1.716829313	26	5	5	4	1.4142135624	2.2360679775	0.3010299957	0.7781512504	0.4771212547	0.1961318511	7	4	20.8	11.76	3.1622776602	2.2360679775	0.1866729303	0.983699058	0.7060531908	-0.920050759	0.5695207779	1.0208530672
71481	laf2007	2	1	2	0.6615287557	12	5	6	2.2360679775	2.8284271247	1.4142135624	0.3010299957	0	0.3010299957	-0.226204998	4.75	14	9.2266666667	20.96	3.4641016151	1	-0.489831243	-0.773158505	0.0387587273	-0.149617333	-0.571188582	-0.60961298
71482	laf2007	2	2	3	0.0028527289	7	1	6	4	1	3.1622776602	0	0	0	-1.54870881	5.5	12	30	45.88	3.6055512755	0	-0.812432938	0.4357411517	0.4407495302	-0.126243785	-1.597940723	-1.23213587
71483	laf2007	1	2	3	3.0333670957	10	1	4	2	0	0	0.6020599913	0	0	-0.347680412	3.5	30	40	36.56	6.3245553203	0	-0.260692843	-2.061515397	-1.604214228	2.0723676147	-0.759000935	-0.740189979
71485	laf2007	2	1	2	-0.350815943	15	2	6	3.6055512755	2.8284271247	2.2360679775	0	0	0.3010299957	-0.826719198	5.75	10	3.5266666667	15.96	3.4641016151	1	-0.269929273	0.24572493	0.6072408431	-0.787456804	-0.33862904	-0.904416409
71486	laf2007	2	2	2	-1.415081822	11	2	6	3.7416573868	2	2.6457513111	0	0	0.3010299957	-0.826719198	7	7	5.6266666667	27.12	3.6055512755	2.4494897428	-0.51923031	1.179761088	1.1007177388	-1.394937777	-0.998137055	-0.662433634
71488	laf2007	1	2	3	-2.424166656	18	5	9	3.8729833462	2.2360679775	2.4494897428	0.3010299957	0.6989700043	0.3010299957	-0.226204998	7.5	0	24.9	29.68	7.0710678119	1	1.8375478628	0.4719194827	0.8148345503	-2.009411544	0.3060647337	0.5943536397
71489	laf2007	1	2	3	-0.195052401	19	4	8	4.7958315233	2.6457513111	2.2360679775	0.3010299957	0	0.6020599913	0.4957846144	5	7	34.466666667	16.2	6	3.3166247904	1.3223940497	1.8251468547	1.4146494694	-0.382050387	0.5359301552	0.2989403069
71490	laf2007	1	2	2	-1.359900777	23	2	3	2.2360679775	1.4142135624	0	0.4771212547	0	0.3010299957	0.1250732895	6.25	3	0.8466666667	12.68	3.8729833462	0	-0.324704472	-1.958757673	-1.157625738	-1.009531952	0.2274568449	-0.631386756
71492	laf2007	2	2	2	-1.006232105	16	13	3	3.3166247904	2.2360679775	1	0	0	0.6020599913	-0.104729585	6	5	22.946666667	24.52	4.7958315233	1	-0.551385603	-0.515876245	0.2467835392	-0.654273469	0.0233843874	-0.377960346
71494	laf2007	2	1	2	-0.548721073	22	21	3	4	2	3	0	0	0	-1.54870881	5.25	5	39.3	23.64	6.6332495807	3.3166247904	0.4586959454	1.8716978621	1.1452844	0.0087086673	1.0983442261	-1.176637132
71496	laf2007	1	2	3	0.1586162706	20	7	6	2.8284271247	2.2360679775	0	0.84509804	0	0.6989700043	1.8135556491	4.75	9	2.0533333333	17.04	4.7958315233	0	0.5099016932	-1.700910427	-0.730342995	-0.483217578	0.3336656758	0.5079217101
71498	laf2007	1	3	3	1.4694485959	14	11	5	3.1622776602	1.7320508076	0	0.6020599913	0	0.6020599913	1.0962988139	4.25	19	50.013333333	28	5.2915026221	3.1622776602	-0.032089527	-0.106866996	0.1633664904	1.1298959719	-0.021294025	0.6455091246
71500	laf2007	1	1	2	1.7225347704	23	6	1	3.8729833462	1.4142135624	1	0.3010299957	0.3010299957	0.3010299957	-0.226204998	4	20	25.346666667	25.48	3.3166247904	2.4494897428	-1.009437367	0.3903494932	0.2061585555	1.4062104053	-0.365790108	0.0909560588
71502	laf2007	2	2	4	-0.454658304	38	4	10	2.6457513111	0	1	0.903089987	1	0.6989700043	1.9292417538	6.25	12	11.14	11.36	6.2449979984	0	3.3032027599	-1.266026035	-1.029502128	-0.664572205	1.9364365753	2.0792241679
71503	laf2007	1	2	4	-1.110074466	13	10	3	2.4494897428	0	0	0.6989700043	0	0	-0.154358019	6.5	7	4.2266666667	25.68	5.1961524227	0	-0.647040376	-1.865857589	-1.472991247	-0.742272772	-0.073828756	-0.7908323
71505	laf2007	2	1	2	0.3078600841	16	1	5	5.0990195136	3.8729833462	3.6055512755	0	0	0.4771212547	-0.404382348	5	12	10	28.52	4.3588989435	3.3166247904	-0.174939486	2.6615848912	2.2936890931	-0.415819989	-1.009066022	-0.286396679
71507	laf2007	2	2	3	-1.262578144	37	5	10	3.6055512755	2.6457513111	1.7320508076	0	0	0.3010299957	-0.826719198	6.75	7	10.713333333	14.32	6.3245553203	1.4142135624	3.2545942296	0.1762199994	0.4327041156	-1.545506412	1.746960989	-0.837420837
71508	laf2007	2	2	3	-1.612986951	19	3	8	4.1231056256	3.4641016151	2.6457513111	0	0	0	-1.54870881	6.5	2	17.453333333	31.84	4.582575695	2.8284271247	0.8824694838	1.5194023186	1.5696822013	-1.667635759	-0.399871885	-1.04643532
71510	laf2007	1	1	1	0.10669509	38	5	6	4.582575695	1.7320508076	2.4494897428	0.6020599913	0.3010299957	0.4771212547	0.7966460505	5	10	5.4466666667	11.88	3.1622776602	3	1.3223090355	1.6970493008	0.8455623728	-0.150474271	1.0584627183	0.6784692275
71512	laf2007	2	2	4	-1.564325635	14	5	7	2.4494897428	0	0	1.278753601	0	0.903089987	3.1682008177	6.75	4	9.5466666667	15.64	3.6055512755	0	-0.043300117	-1.865857589	-1.322489215	-1.174689923	0.1366909197	1.3550975878
71513	laf2007	2	2	4	-1.515664319	12	10	4	3	0	1	0	0	0	-1.54870881	7	6	23.82	21	5.8309518948	0	-0.267290732	-1.111825582	-0.887070892	-0.753401274	0.3690793012	-1.467438051
71516	laf2007	2	1	2	-1.415081822	23	2	5	3.4641016151	1.4142135624	2.2360679775	0.6989700043	0.7781512504	0.4771212547	0.9899684427	7	7	12.36	19.24	2.8284271247	2.4494897428	-0.136845897	0.848202634	0.5988339111	-0.930522561	-0.181945749	1.4460038441
71520	laf2007	2	5	4	-2.528009017	37	13	6	4.2426406871	2.4494897428	2.6457513111	0	0	0.3010299957	-0.826719198	8	2	28.853333333	14.12	2.8284271247	1.4142135624	1.1453915214	0.9235463777	0.7970882296	-1.432427195	1.6723873475	-0.836913972
71523	laf2007	1	5	4	0.3111199482	11	2	7	2	1.7320508076	2	0.3010299957	0.3010299957	0	-0.948194611	4.5	9	10.34	17.48	4.582575695	1.4142135624	0.040036006	-0.384824974	-0.09783858	-0.29007937	-0.366789381	-0.634139144
71524	laf2007	1	5	4	-2.732433875	24	7	8	4.3588989435	1	0	0.6020599913	0.84509804	0.7781512504	1.5186356632	8.5	3	28.833333333	17	8.2462112512	1.4142135624	2.3860516766	-0.386825128	-0.014134077	-1.855239435	1.4205364579	1.9839480361
71530	laf2007	1	2	4	-2.375505339	6	1	6	0	0	0	0.9542425094	0	0	0.3548761641	7.75	2	0	25.6	0	0	-2.004784943	-2.932092807	-1.860963791	-1.736186931	-1.423655772	-0.518523293
71531	laf2007	1	2	4	0.7588513885	19	13	7	1.7320508076	0	1.4142135624	0.6020599913	0	0.4771212547	0.7966460505	5.25	18	26.853333333	19.6	9.1104335791	2.4494897428	2.0317479901	-0.328502342	-0.579966853	0.3039186198	1.2168392069	0.0772583439
71533	laf2007	2	1	2	-1.772010357	8	8	12	2	1	0	0.7781512504	0.3010299957	0.4771212547	1.1479243383	7.75	8	2.86	22.44	5	0	1.2298307148	-2.061515397	-0.90900608	-2.074535333	0.1202204371	0.6923364925
71536	laf2007	2	1	1	-0.704484614	32	3	11	4.2426406871	3.3166247904	1	0	0	0.4771212547	-0.404382348	6	8	20.14	13.36	5.6568542495	1.4142135624	2.9368854538	0.0769700762	0.6516661014	-1.225673839	1.4419559304	-0.410769947
71540	laf2007	2	1	2	0.3565214005	11	1	5	3.3166247904	1.4142135624	1.4142135624	0	0	0.3010299957	-0.826719198	5.25	14	30	11.6	7.0710678119	1	0.300330373	-0.302804329	-0.16561996	0.1956192358	0.2837689722	-0.910457019
71541	laf2007	1	3	3	0.8172922974	28	4	8	4.1231056256	1.4142135624	2.8284271247	0	0.3010299957	0	-1.54870881	4	11	46.453333333	15.4	6.3245553203	3.3166247904	2.082831872	1.8370270729	0.9221217185	0.6315113073	1.2398896541	-0.58464874
71542	laf2007	1	3	3	-0.250233446	22	2	10	3.6055512755	0	2.4494897428	0	0	0.3010299957	-0.826719198	5.75	11	39.933333333	26.36	7.2111025509	2.6457513111	2.4302411553	1.1094710215	0.444451623	-0.322637448	0.6842676116	-0.520056833
71543	laf2007	1	1	2	1.7225347704	34	1	9	3.6055512755	1	1.4142135624	0.6020599913	0	0.84509804	1.6792006813	4	20	40	15.04	8.7749643874	2.2360679775	3.5391950509	0.3892371599	-0.007862895	0.8871508207	1.7295240988	0.813520437
71548	laf2007	2	1	2	-1.81741181	22	8	7	4.472135955	1	0	0.3010299957	1	1.0413926852	1.5494790835	7	3	44.306666667	21.36	5.7445626465	2.8284271247	1.206987961	0.3103538669	0.6811656716	-0.956212921	0.6795048465	2.616945419
71549	laf2007	2	3	4	-0.957570789	19	9	6	4.472135955	2.6457513111	3.3166247904	0	0	0.3010299957	-0.826719198	6.25	7	10.173333333	16.28	5.9160797831	2.2360679775	0.7842913699	1.7450541305	1.3228435981	-1.032425847	0.53876855	-0.804810338
71550	laf2007	2	3	4	-0.50331962	24	7	5	4.1231056256	0	1.7320508076	1.079181246	0	0.6989700043	2.2805200416	6	10	58.793333333	4.32	5.0990195136	2.6457513111	0.6411762514	0.9657051995	-0.139575465	0.6088121473	1.5982714547	1.0907196212
71554	laf2007	1	4	4	-1.567585499	34	3	4	3.7416573868	1	2	0	0.4771212547	0.3010299957	-0.826719198	7.25	7	19.74	16.64	7.4161984871	3.1622776602	1.8373351207	1.1741326751	0.5883691393	-0.924304115	1.1424493521	-0.019825858
71555	laf2007	1	4	4	-0.704484614	19	5	4	3.1622776602	0	1.4142135624	0.6020599913	0.3010299957	0.4771212547	0.7966460505	6	8	25.946666667	12.76	3.3166247904	2.2360679775	-0.534555326	0.196285162	-0.243759117	-0.047302327	0.248423691	0.6133459121
71559	laf2007	2	1	2	-1.668167996	25	1	3	1.7320508076	1	1.4142135624	0.4771212547	0.3010299957	0	-0.596916323	7.25	6	20	19.36	4.582575695	0	0.0421323101	-1.450677628	-1.026518742	-0.836888996	0.3034725141	-0.702636156
71560	laf2007	2	1	2	-0.954310925	5	4	4	2.8284271247	1	0	0.3010299957	0.4771212547	0.4771212547	0.1961318511	5.75	4	12.793333333	43.2	3.6055512755	0	-1.471090697	-1.700910427	-0.439179015	-0.887078396	-1.840452075	0.5423912852
71562	laf2007	2	4	4	-0.853728428	30	4	7	4.472135955	3.1622776602	2	0	0	0.7781512504	0.3176072643	5.75	5	6.32	16.72	4.582575695	2.2360679775	1.4327484862	1.0677808766	1.2635400557	-1.184387958	0.576449288	0.0629760357
71563	laf2007	1	4	4	-0.902389744	29	5	4	2.6457513111	2	0	0.3010299957	0.4771212547	0.4771212547	0.1961318511	5.5	3	13.34	21.72	4	0	0.4105497239	-1.780427145	-0.633059993	-0.722544142	0.3533418049	0.3187259652
71566	laf2007	1	2	4	1.7192749063	22	5	5	3.6055512755	1.7320508076	2	0	0	0	-1.54870881	4.5	23	18.42	15.6	8.3066238629	3.3166247904	1.490115896	1.1855976775	0.5200958872	0.7911671649	0.7817621982	-1.212691502
71567	laf2007	1	2	4	2.2254472555	42	17	5	4	1	2.8284271247	0.3010299957	0	0	-0.948194611	4	25	19.98	7	7.4161984871	2.8284271247	2.6797685985	1.5597844716	0.1894715897	1.4810696233	2.7539985225	-1.052533473
71571	laf2007	1	2	3	-0.097729768	4	2	10	1.7320508076	0	0	0.4771212547	0	0.6020599913	0.8470629022	5.5	11	0.2266666667	44.2	1.4142135624	0	-0.688345314	-2.178150654	-0.905307346	-0.964012266	-2.006042578	0.3180905757
71572	laf2007	2	2	3	0.4603637616	33	1	5	4.8989794856	1	3	0	0	0	-1.54870881	4.75	12	30	17.64	4.8989794856	2.2360679775	1.2387959393	1.7679821544	0.6433353536	0.507411165	0.9083141197	-1.190210942
71575	laf2007	1	2	4	-1.713569448	7	2	4	1.4142135624	0	0	0.3010299957	0	0	-0.948194611	6.5	1	20.54	35.56	1.7320508076	0	-1.905965853	-2.316501617	-1.320438168	-0.978565736	-1.508656313	-1.043367492
71576	laf2007	2	2	4	-0.756405795	21	18	8	3.1622776602	0	0	0.9542425094	0.903089987	0.3010299957	1.0768657768	6.25	9	24.826666667	18.68	4	0	0.8482573609	-1.55558906	-1.122013618	-0.401127022	1.2894633047	1.5065757551
71583	laf2007	2	2	1	-0.250233446	35	6	4	4.3588989435	1.7320508076	2.6457513111	0	0.3010299957	0.3010299957	-0.826719198	5.75	11	10.06	13.32	3.3166247904	1	0.6382551837	0.7843902224	0.4559339483	-0.160686365	0.9608675043	-0.490152002
71587	laf2007	2	1	1	-0.749886067	32	9	3	4.2426406871	2.6457513111	2.2360679775	0.3010299957	0	0.3010299957	-0.226204998	5.25	3	15.973333333	15.76	5.4772255751	2.8284271247	0.8329084979	1.3606930191	0.9060538152	-0.494549003	0.9857589456	-0.48307648
71589	laf2007	1	1	2	0.6647886198	6	1	6	0	0	0	0.4771212547	0	0.6020599913	0.8470629022	4.25	11	40	13.28	2.8284271247	0	-1.126928841	-2.932092807	-1.768810268	0.6582466191	-0.481046496	-0.029146156
71594	laf2007	2	4	4	-1.616246816	25	4	6	3.6055512755	0	2	0	0.3010299957	0.3010299957	-0.826719198	7	5	57.893333333	12.44	2.4494897428	1.7320508076	0.1481732224	0.4596629124	0.0352309844	-0.179486841	0.9114801339	-0.206871686
71596	laf2007	2	4	4	0.1099549542	36	20	6	3.7416573868	0	0	0.4771212547	0	0.4771212547	0.5474101389	4.5	7	45.746666667	22.48	5.6568542495	2.2360679775	1.9499469664	-0.278990414	-0.510142154	0.5188085585	2.0861587529	0.2022210841
71608	laf2007	1	2	1	1.1190397884	25	11	7	4.582575695	2.6457513111	3	0	0.3010299957	0.4771212547	-0.404382348	4	14	25.133333333	26.08	4.7958315233	3.3166247904	1.1324332004	2.1252864818	1.7099909391	0.35743419	0.3608917568	0.222332186
81004	laf2008	2	3	4	-0.98481166	25	7	6	4.3588989435	2.6457513111	3.4641016151	0	0	0	-1.54870881	5.8	4	15.66	14.68	7.2111025509	2.8284271247	1.626030234	2.0430007915	1.2969725935	-0.957417837	1.0368943148	-1.280810728
81005	laf2008	2	3	4	-1.207397099	15	2	3	3.8729833462	1.7320508076	1	0.6989700043	0	0	-0.154358019	6	3	10.513333333	29.44	3.3166247904	1.7320508076	-1.083786176	0.0616719619	0.0422860625	-0.838158538	-0.888196577	-0.497447042
81007	laf2008	2	2	4	0.5122849422	7	1	8	1	1	0	0	0	0.3010299957	-0.826719198	4.5	11	20	24.68	5.1961524227	1.4142135624	0.1932967977	-1.848915899	-0.755240929	-0.231767099	-0.731719474	-0.765727716
81010	laf2008	2	2	3	-0.201572129	28	7	8	3.6055512755	0	3.7416573868	0.3010299957	1.079181246	0	-0.948194611	6	13	16.186666667	26.48	5	2	1.6717309601	1.4783279354	0.576262028	-0.274685157	0.6076113019	0.7097991287
81011	laf2008	1	2	3	0.4084425811	19	6	5	3.8729833462	3.6055512755	3.1622776602	0	0	0	-1.54870881	5	13	20.793333333	35.08	4	2.8284271247	-0.066428622	1.676228643	1.5910677968	-0.14505079	-0.731653065	-1.124476632
81013	laf2008	1	2	3	0.8354528783	.	.	6	1.4142135624	1	2	0.3010299957	0	0.4771212547	0.1961318511	4.3	13	.	.	4.8989794856	2.6457513111	.	-0.075611556	.	.	.	.
81014	laf2008	1	2	3	1.2131025571	24	6	7	3	2	0	1.079181246	0.84509804	0.903089987	2.7700809138	5	21	20.053333333	7.84	4.3588989435	2.6457513111	0.9235222151	-0.414138852	-0.04830069	0.5279394558	0.7786956005	2.6799929002
81017	laf2008	1	2	1	0.006112593	.	.	6	2.8284271247	0	2.2360679775	0	0	0	-1.54870881	5	9	.	.	6.9282032303	2.6457513111	.	0.6614132634	.	.	.	.
81020	laf2008	2	2	2	-1.207397099	.	.	5	2.4494897428	1	0	0.903089987	1.0413926852	0.6020599913	1.6968130133	6	3	.	.	2.8284271247	0	.	-1.865857589	.	.	.	.
81031	laf2008	2	2	1	1.1404602335	.	.	6	2.8284271247	1.4142135624	2.2360679775	0.84509804	0.3010299957	0.6020599913	1.5811269085	3.8	13	.	.	6.5574385243	0	.	-0.550674577	.	.	.	.
81032	laf2008	1	2	1	-0.402737123	20	4	8	3.3166247904	2.4494897428	0	0	0	0.6020599913	-0.104729585	6	11	11.046666667	19.28	4.582575695	1	0.9557701406	-1.030277356	0.0128126467	-0.936886742	0.2133350809	-0.263673424
81033	laf2008	1	2	3	1.0333580082	29	7	8	3.8729833462	1.4142135624	2.6457513111	0	0	0	-1.54870881	4.8	18	16.853333333	15.68	5.0990195136	2.2360679775	1.7757642045	1.1391517048	0.4815981537	0.3082485772	1.1223442363	-1.221762671
81034	laf2008	1	2	3	0.807512705	20	4	4	2.8284271247	1	2.2360679775	0	0	0.3010299957	-0.826719198	5.5	20	33.633333333	27.2	4.2426406871	1.4142135624	-0.17384804	0.0972136261	0.0580075842	0.6950581142	-0.212632012	-0.817920737
81037	laf2008	1	3	4	0.9146149302	.	.	5	0	2.8284271247	1	0.3010299957	0	0	-0.948194611	4.5	15	.	.	2.6457513111	0	.	-2.417691697	.	.	.	.
81038	laf2008	2	3	4	0.3292805291	21	5	2	3.3166247904	1.7320508076	2.4494897428	0	0.3010299957	0	-1.54870881	4.8	11	23.513333333	11.76	4.1231056256	2	-0.649703807	0.6878690293	0.3350876616	0.4998333078	0.2626194264	-0.945669151
81043	laf2008	2	2	4	-0.50331962	11	9	5	0	0	0	1.079181246	1.1139433523	0.3010299957	1.3261016884	6	10	22.92	28.48	4.472135955	1	-0.506297512	-2.473966665	-1.461031492	-0.254831971	-0.492783879	1.8468426643
81045	laf2008	2	2	4	0.5304455231	17	10	7	3.7416573868	2	1	0.6989700043	0.6989700043	0.3010299957	0.5676315933	4.8	13	25.666666667	21.48	5.8309518948	3.6055512755	0.8672972214	0.862806796	0.7085560257	0.0825351419	0.3347453661	1.2809949226
81049	laf2008	1	2	1	1.3202047824	30	1	4	3.3166247904	2.2360679775	1	0.3010299957	0	0	-0.948194611	4	16	30	11.36	5.8309518948	3	1.0521210917	0.4003760381	0.0815020992	0.9086093165	0.915199005	-0.91612381
81050	laf2008	2	2	3	0.7316105171	28	5	9	3.1622776602	0	0	0.4771212547	0.903089987	0.6989700043	1.0794916428	4.8	15	15.333333333	18.48	5.2915026221	0	2.0182325607	-1.55558906	-0.942195489	0.0987075525	0.9730381009	1.667931624
81051	laf2008	2	2	3	-0.094469904	31	7	8	3.4641016151	2.6457513111	1.7320508076	0.4771212547	0	0.6989700043	1.0794916428	5	8	55.32	9.6	6.2449979984	2.2360679775	2.278041716	0.4911615523	0.5209438078	0.1008326313	1.8247186905	0.4159126285
81052	laf2008	2	2	4	0.5304455231	29	7	10	4.8989794856	1.7320508076	1.7320508076	0.4771212547	0	0.6989700043	1.0794916428	4.8	13	26.66	23.04	7	2.2360679775	2.8778260654	1.1157476822	0.7661919734	-0.178868011	1.2179985231	0.5910884279
81053	laf2008	2	2	4	-1.411821957	.	.	9	4.3588989435	3.4641016151	2.8284271247	0	0	0	-1.54870881	6.5	4	.	.	3.8729833462	0	.	0.420232722	.	.	.	.
81057	laf2008	1	2	4	0.8140324332	20	5	9	2.2360679775	1	2	0	0	0	-1.54870881	4.5	14	40.946666667	10.16	5.0990195136	2	1.3720865158	-0.013703169	-0.17744712	0.4941971756	1.0485400181	-1.253811936
81059	laf2008	2	2	4	-1.189236518	9	13	10	1.4142135624	3	3	0	0	0	-1.54870881	6.3	5	22.6	24.56	2.2360679775	2.8284271247	-0.066763896	0.5224781196	1.0295253804	-1.358772918	-0.353554422	-1.166953229
81063	laf2008	2	2	4	-0.500059756	19	3	3	2.8284271247	0	1.7320508076	0.6020599913	0	0.4771212547	0.7966460505	5.5	7	59.82	33.84	3.6055512755	2	-0.700909724	0.1063107149	-0.173221438	0.5368014741	-0.46277023	0.2716669022
81064	laf2008	1	2	4	0.2072775871	20	7	6	0	0	0	0.7781512504	0	0	0.0035978763	5	11	24.666666667	23	5.3851648071	0	0.6928124759	-2.932092807	-2.113691822	0.1072241358	0.497791513	-0.78719073
81066	laf2008	2	4	3	-1.594826371	17	6	8	2	2.6457513111	1.7320508076	0.4771212547	0	0	-0.596916323	6.8	4	11.1	16.68	4.7958315233	1	0.8020561685	-0.712420397	-0.130164873	-1.571732495	0.4026173387	-0.977584245
81067	laf2008	2	4	3	-0.500059756	.	.	7	4.1231056256	2	2.6457513111	0	0.84509804	0.3010299957	-0.826719198	5.5	7	.	.	4.2426406871	3	.	1.598004338	.	.	.	.
81071	laf2008	2	2	3	0.8140324332	9	11	8	2	2	0	0	0	0.4771212547	-0.404382348	4.5	14	18.253333333	18	2.4494897428	2.4494897428	-0.512580841	-0.939340112	0.0247399461	0.0072106101	-0.337090142	-0.314989296
81072	laf2008	2	2	3	-0.295634898	38	1	7	4.2426406871	3	3	0	0	0.3010299957	-0.826719198	5	6	30	9	4.6904157598	3	2.0526239543	1.8322625189	1.2739620826	-0.306185539	1.4036531551	-0.704453839
81073	laf2008	1	2	3	0.8140324332	24	1	4	3	0	0	0.7781512504	0	0.3010299957	0.725587489	4.5	14	20	17.2	4.6904157598	2.2360679775	0.2583300895	-0.601825497	-0.906654112	0.6625707801	0.2849441074	0.0842610241
81074	laf2008	2	2	3	-1.899833726	24	12	7	1.7320508076	0	0	0.903089987	0.7781512504	0.84509804	2.2797148808	7.3	4	20.526666667	20.76	5.1961524227	0	1.1833797413	-2.178150654	-1.237085414	-1.235500664	0.9686095024	2.0107355215
81077	laf2008	1	2	1	-1.896573862	16	1	3	3.4641016151	1.7320508076	2	0	0	0	-1.54870881	6.8	1	20	31.24	3.6055512755	0	-0.920811695	-0.395406281	0.01432896	-1.151926032	-0.783689798	-1.440321367
81079	laf2008	1	2	3	0.6128674392	16	4	3	2.6457513111	1.4142135624	0	0.6020599913	0.3010299957	0.3010299957	0.3743092012	4.5	12	5.3466666667	22.36	6	2.8284271247	-0.177649036	-0.484650739	-0.257915543	0.0914152379	-0.410680594	0.3426098591
81080	laf2008	1	2	3	-1.009491969	18	2	6	1.7320508076	0	0	0.6020599913	0.6020599913	0	-0.347680412	6.5	8	6.3733333333	16.88	4.6904157598	0	0.3305825942	-2.178150654	-1.558827754	-0.828603765	0.2159394971	0.0104200117
81081	laf2008	1	2	3	-1.896573862	11	2	5	0	0	0	0.4771212547	0	0	-0.596916323	6.8	1	39.853333333	33.68	4	1.4142135624	-0.652833877	-2.284204604	-1.382888973	-0.928633437	-0.827169157	-0.8072208
81083	laf2008	2	2	4	1.1157799243	29	2	9	4.6904157598	0	3.1622776602	0.3010299957	0.4771212547	0.3010299957	-0.226204998	4.5	17	59.94	19.12	7.0710678119	2.6457513111	2.6438550882	1.9483591739	0.6528091877	1.0947313426	1.4166169692	0.5130532168
81084	laf2008	1	2	4	-0.991331389	.	.	9	4.3588989435	3.3166247904	2.8284271247	0	0	0.4771212547	-0.404382348	6.8	10	.	.	5.3851648071	1.7320508076	.	1.2137304758	.	.	.	.
81085	laf2008	1	3	4	-1.006232105	.	.	8	0	0	2.2360679775	0.4771212547	0.6989700043	0	-0.596916323	6	5	.	.	6.164414003	1.7320508076	.	-0.988359203	.	.	.	.
81086	laf2008	2	3	4	0.124855671	14	2	6	1.7320508076	0	0	0.84509804	0.6020599913	0	0.1371476831	5.3	12	34.466666667	20.2	4.2426406871	1	-0.101595535	-1.720024512	-1.354285902	0.3157111213	-0.0301043	0.4709218018
81092	laf2008	2	2	2	-0.399477259	28	16	12	4.1231056256	3.4641016151	1.7320508076	0	0	0.6989700043	0.1276991555	5.5	8	20.493333333	9.88	6.7082039325	2.6457513111	3.2260174004	0.9657051995	1.2739692179	-1.132990203	2.0480369351	0.0261715676
81093	laf2008	2	2	3	-0.073049459	.	.	6	3.8729833462	1.4142135624	2	0.4771212547	0.6020599913	0.6989700043	1.0794916428	4.8	7	.	.	7.6157731059	2.4494897428	.	0.9047506034	.	.	.	.
81094	laf2008	2	2	3	0.8354528783	29	6	7	3.4641016151	1.4142135624	2.2360679775	0.3010299957	0.4771212547	0.3010299957	-0.226204998	4.3	13	21.873333333	21.24	4.3588989435	3.1622776602	1.2900254994	1.1747494125	0.713977769	0.3315606037	0.5356359187	0.431413796
81096	laf2008	2	2	3	0.124855671	11	8	8	3.7416573868	2.6457513111	1.4142135624	0.3010299957	0	0.7781512504	0.9181214638	5.3	12	28.726666667	33.4	5.4772255751	1.4142135624	0.5737358187	0.0719696206	0.7785467522	-0.460341873	-0.466207019	0.4568885402
81097	laf2008	1	2	3	-1.591566506	6	3	8	0	0	0	0.3010299957	0	0	-0.948194611	6.3	1	51.753333333	23.6	3.6055512755	0	-0.373677149	-2.932092807	-1.715940748	-0.731464745	-0.276947095	-1.080458929
81098	laf2008	1	3	4	-0.381316678	5	2	3	1.4142135624	2.4494897428	0	0.6989700043	0.3010299957	0.7781512504	1.7119580554	5.8	10	4.28	41.76	3.7416573868	0	-1.684875802	-2.316501617	-0.507750979	-0.803201666	-2.163307733	0.9844228769
81100	laf2008	2	3	4	-0.582481672	.	.	8	0	0	0	0.3010299957	0.3010299957	0.3010299957	-0.226204998	5.8	8	.	.	8.3666002653	0	.	-2.932092807	.	.	.	.
81102	laf2008	2	2	1	1.0366178723	28	5	5	3.6055512755	0	1	0.3010299957	0	0.3010299957	-0.226204998	4.3	15	43.18	14.4	3.6055512755	2	0.4708526333	0.0680163319	-0.446009475	1.191372026	0.9254562334	-0.352289899
81116	laf2008	2	4	3	-0.195052401	20	4	7	2.2360679775	1	1.4142135624	0	0	0	-1.54870881	5	7	7.4533333333	13.2	5.5677643628	1.4142135624	1.0055139406	-0.583396443	-0.442982829	-0.561851049	0.5642819818	-1.408322186
81117	laf2008	1	4	3	2.5486151916	17	2	6	3.8729833462	3.1622776602	1.4142135624	0.3010299957	0	0.3010299957	-0.226204998	3.8	27	0.1733333333	19.24	4.472135955	1.4142135624	0.1895346524	0.1291343274	0.4258304876	0.8145746969	-0.356014846	-0.511855006
81118	laf2008	1	4	3	-0.707744478	13	1	5	3	1.7320508076	0	0.7781512504	0	0.3010299957	0.725587489	6.5	11	0	29.32	3.4641016151	0	-0.672558809	-1.626226692	-0.758660037	-0.948951166	-0.925139474	-0.105284303
81119	laf2008	1	4	3	1.3202047824	7	3	6	0	0	0	0	0.4771212547	0.4771212547	-0.404382348	4	16	5.5466666667	40.84	2.6457513111	0	-1.110325094	-2.932092807	-1.278754177	0.2606477877	-1.928696054	0.1078871266
81123	laf2008	1	2	1	-1.490984009	11	4	6	0	0	0	0.6989700043	0.903089987	0.6989700043	1.5220499466	6.3	2	23.5	34.6	6.164414003	0	0.2749613588	-2.932092807	-1.393194591	-1.124273282	-0.722018831	1.726182866
81124	laf2008	2	2	1	0.8354528783	50	18	7	3.7416573868	1.7320508076	2.4494897428	0	0	0.3010299957	-0.826719198	4.3	13	41.5	6.08	6.4807406984	1.7320508076	3.4878931996	0.750126388	0.2034625524	0.7662873649	3.4311354083	-0.899943243
81125	laf2008	1	2	2	-1.185976654	27	4	8	2.2360679775	0	0	0.3010299957	0.4771212547	0	-0.948194611	5.8	2	6.26	13.8	3.6055512755	0	1.1656366453	-1.958757673	-1.384993503	-1.027023128	0.8936288637	-0.408643658
81128	laf2008	1	2	3	0.0093724572	.	.	2	2.2360679775	1	0	0	0	0	-1.54870881	4.5	6	.	.	3.4641016151	0	.	-1.958757673	.	.	.	.
81129	laf2008	1	2	3	0.7316105171	25	4	5	1.4142135624	0	0	0	0.3010299957	0.3010299957	-0.826719198	4.8	15	28.893333333	22	3.1622776602	0	0.1133722735	-2.316501617	-1.422572458	0.6340802436	0.2254984268	-0.493705091
81130	laf2008	2	2	1	0.0028527289	.	.	7	3.6055512755	1.7320508076	2	0.3010299957	0	0.3010299957	-0.226204998	5.5	12	.	.	1	2.2360679775	.	0.6905663538	.	.	.	.
81131	laf2008	2	4	4	0.5337053873	12	7	3	2.2360679775	0	1.4142135624	0.3010299957	0	0	-0.948194611	4.3	10	56.113333333	22.28	5	2.2360679775	-0.781220664	-0.206883451	-0.529110975	1.1119401604	0.0060972956	-0.903019893
81132	laf2008	2	4	4	-3.034181366	13	1	10	3	2.4494897428	2.8284271247	0.3010299957	0	0	-0.948194611	8.5	0	20	35.08	5.9160797831	2.2360679775	1.3686003205	0.8531205561	0.9889055888	-2.623733862	-0.476548235	-0.82597752
81138	laf2008	1	3	3	0.3292805291	13	2	7	3.3166247904	1.7320508076	2.2360679775	0.4771212547	0	0	-0.596916323	4.8	11	39.873333333	36.76	5.2915026221	1	0.406666262	0.1199584945	0.1833342734	0.0960888282	-0.580850671	-0.716931418
81139	laf2008	2	3	3	-2.000416223	6	1	5	1	0	1	0.3010299957	0	0	-0.948194611	7.3	3	0	27.24	5.3851648071	2.2360679775	-0.589424943	-0.958001797	-0.683035486	-1.661108867	-1.075559522	-1.017109854
81141	laf2008	1	3	4	0.1281155351	.	.	8	0	0	0	0.4771212547	0.3010299957	0	-0.596916323	4.8	9	.	.	3	1	.	-2.473966665	.	.	.	.
81143	laf2008	1	2	3	-1.518924183	.	.	5	1	0	0	0.4771212547	0.6989700043	0	-0.596916323	7.5	9	.	.	.	.	.	.	.	.	.	.
81144	laf2008	2	2	3	0.024273174	20	5	7	4.582575695	3.4641016151	2.4494897428	0	0	1	0.8496887682	5.3	11	10.62	24.96	5	2.8284271247	0.8292974823	1.6184472814	1.8346096597	-0.742488972	-0.281609541	0.5489421684
81145	laf2008	2	2	4	1.2196222854	.	.	3	3.4641016151	2	2.4494897428	0.3010299957	0	0	-0.948194611	4	15	.	.	3.7416573868	2.4494897428	.	0.957987027	.	.	.	.
81146	laf2008	1	2	4	1.8198574033	23	6	3	3.3166247904	1	1.7320508076	0.6020599913	0.4771212547	0.6020599913	1.0962988139	4.5	24	33.226666667	18.84	6.6332495807	1	0.5319966022	-0.139308497	-0.274741929	1.4251558658	0.5926922987	0.881735469
81148	laf2008	1	3	1	-0.801807247	16	4	8	2.2360679775	2.4494897428	0	0	0	0.6020599913	-0.104729585	5.5	4	10.946666667	12.2	4.472135955	2.8284271247	0.6282904414	-0.662981267	0.2473601858	-1.176446833	0.0992900463	-0.164030479
81150	laf2008	2	4	4	1.4422077245	29	14	5	4	1.7320508076	0	0.4771212547	0.84509804	0.6020599913	0.8470629022	3.8	16	20.333333333	23.64	5.1961524227	2	1.0378265796	-0.274685704	0.1249279004	0.7639133662	0.8105100143	1.6070622934
81151	laf2008	1	4	4	-0.905649608	13	2	7	3.1622776602	1.4142135624	0	0.4771212547	0.6989700043	0.6989700043	1.0794916428	6	6	22.046666667	28.92	5.0990195136	2.2360679775	0.3469254719	-0.531187865	0.2087398908	-0.926473914	-0.650200181	1.6457332518
81154	laf2008	1	2	3	0.3292805291	12	5	9	0	0	0	0.9542425094	0.6020599913	0.6020599913	1.7988553895	4.8	11	46.653333333	22.44	4.3588989435	1.4142135624	0.5559707788	-2.284204604	-1.329785893	0.2793071748	-0.007227942	1.6132996315
81155	laf2008	2	2	3	-1.085394157	12	4	4	2.8284271247	2.6457513111	0	0.4771212547	0	0.6989700043	1.0794916428	5.8	3	8.3533333333	26.36	3.6055512755	1.7320508076	-0.957986099	-0.907412673	0.138890554	-1.109279714	-0.987997536	0.3903966549
81156	laf2008	1	2	3	-1.899833726	.	.	3	1	1	0	0.3010299957	0.6020599913	0.4771212547	0.1961318511	7.3	4	.	.	3.6055512755	1	.	-2.03867796	.	.	.	.
81157	laf2008	2	4	1	-1.088654021	24	16	4	1.4142135624	0	0	0.4771212547	0	0.3010299957	0.1250732895	6.3	6	28.473333333	32.36	4.582575695	0	0.2248598762	-2.316501617	-1.473091684	-0.441716964	0.5718446979	-0.484071865
81158	laf2008	2	3	3	0.225438168	35	10	3	3.1622776602	1	2.4494897428	0.3010299957	0	0	-0.948194611	5.3	13	7.6	15.16	6.2449979984	1.7320508076	1.2911032287	0.4979289372	-0.185271628	0.1469971445	1.4037945639	-1.201612434
81159	laf2008	2	3	3	-0.887489027	.	.	4	4	2.4494897428	2.8284271247	0	0	0.3010299957	-0.826719198	6.3	8	.	.	6.3245553203	3	.	1.638386491	.	.	.	.
81162	laf2008	1	2	4	0.2221783038	19	7	4	0	1.4142135624	0	0.6989700043	0	0	-0.154358019	5.8	16	21.193333333	35.64	2.6457513111	0	-0.742773658	-2.932092807	-1.590128007	0.0612353569	-0.66612245	-0.820012594
81165	laf2008	2	3	4	-0.073049459	23	1	7	4	1	2	0.4771212547	0.6020599913	0.4771212547	0.5474101389	4.8	7	20	20.44	5.2915026221	2.6457513111	1.1396728306	1.0499520732	0.609605565	-0.250690133	0.1917805108	1.0733142958
81166	laf2008	1	3	4	1.5427902215	18	2	6	3.6055512755	1.4142135624	2.2360679775	0	0	0.4771212547	-0.404382348	3.8	17	41.373333333	16.4	6.2449979984	2.6457513111	0.813076731	0.9996866285	0.6079835551	1.0317711183	0.33831179	-0.368956293
81172	laf2008	1	3	4	-0.378056814	6	3	7	0	0	0	0	0	0.3010299957	-0.826719198	5.3	7	18.913333333	37.72	3	1.4142135624	-0.817649716	-2.284204604	-1.016141112	-0.622700651	-1.566148483	-0.72206299
81173	laf2008	2	3	4	-0.582481672	22	3	4	0	0	0	0.84509804	0.3010299957	0.4771212547	1.2814741452	5.8	8	10.14	10.4	2.2360679775	1	-0.650024694	-2.473966665	-1.732990404	-0.260313229	0.098929183	0.5323733411
81177	laf2008	2	2	3	-1.210656963	20	12	6	3.3166247904	3.3166247904	0	0.7781512504	0	0.6020599913	1.4475771017	6.5	6	16.053333333	18.72	5.8309518948	2.4494897428	0.8311709691	-0.366228212	0.3337581403	-1.220802084	0.6482774407	0.5773544283
81178	laf2008	2	2	3	-0.500059756	14	5	8	2.4494897428	2.2360679775	0	0.4771212547	0	0.3010299957	0.1250732895	5.5	7	30.986666667	36.48	2.8284271247	1	-0.02846714	-1.407731447	-0.238400734	-0.680805988	-0.761934699	-0.139609513
81179	laf2008	1	4	3	-0.908909472	19	15	10	2	1	0	0.84509804	0.4771212547	0.6989700043	1.8135556491	6.5	9	12.6	23.72	6.5574385243	0	2.0074621336	-2.061515397	-0.955175945	-1.229707953	1.0230196615	1.313944726
81180	laf2008	2	4	3	-0.173631956	26	9	8	1.4142135624	0	0	0.9542425094	0.4771212547	0.6020599913	1.7988553895	4.8	6	22.74	22.04	5	0	1.5251296464	-2.316501617	-1.514798737	-0.259119645	0.9102004718	1.2346976542
81181	laf2008	2	2	1	-0.603902117	.	.	3	3	1	0	0.7781512504	1.0413926852	0.6020599913	1.4475771017	6	9	.	.	5.0990195136	1.4142135624	.	-0.978338489	.	.	.	.
81182	laf2008	1	2	1	-2.814855791	13	1	9	0	0	0	0	0	0.4771212547	-0.404382348	8.8	4	10	16.4	1.7320508076	0	-0.186020797	-2.932092807	-1.469668357	-2.169930111	-0.30504355	-0.696168506
81183	laf2008	2	2	1	-1.411821957	13	1	7	4.472135955	3.3166247904	2	0	0	0.3010299957	-0.826719198	6.5	4	30	25.92	5.2915026221	2	0.406666262	0.9596319649	1.2660481353	-1.264532066	-0.38825978	-0.618115842
81184	laf2008	2	2	1	0.0028527289	32	5	9	4.2426406871	3.8729833462	3.4641016151	0	0	0.3010299957	-0.826719198	5.5	12	31.6	19.12	5	3.4641016151	2.2209618105	2.2836139874	1.9047645956	-0.460351255	0.9754282967	-0.575878631
81186	laf2008	2	3	3	-1.088654021	10	4	4	1.4142135624	2	0	0.4771212547	0.3010299957	0.3010299957	0.1250732895	6.3	6	8.1333333333	28.16	4.1231056256	0	-0.943954586	-2.316501617	-0.866251812	-1.055444588	-0.941321938	-0.084938332
81187	laf2008	1	3	3	0.9146149302	22	4	8	3	1.4142135624	2.2360679775	0.4771212547	0.4771212547	0.4771212547	0.5474101389	4.5	15	20.393333333	14.84	2.6457513111	1.4142135624	0.5012412047	0.1718973608	0.1764141717	0.3484361017	0.2683341389	0.7010465664
81188	laf2008	2	2	3	-1.515664319	15	7	8	3.4641016151	2.6457513111	1.4142135624	0.3010299957	0	0.7781512504	0.9181214638	7	6	13.6	31.2	4.472135955	2.6457513111	0.5549897845	0.5153523655	1.0743417219	-1.646410559	-0.515579791	0.5327926725
81189	laf2008	1	2	3	-0.988071524	.	.	7	0	0	0	0.4771212547	0.4771212547	0	-0.596916323	6.3	7	.	.	3.8729833462	0	.	-2.932092807	.	.	.	.
81190	laf2008	2	3	4	-1.29307888	7	2	8	0	0	0	0	0	0	-1.54870881	6.8	7	1.0266666667	45.76	3.8729833462	1	-0.217373867	-2.473966665	-1.130516969	-1.622624363	-1.739475749	-1.255221208
81191	laf2008	2	3	4	0.124855671	.	.	1	2.4494897428	1.4142135624	0	0.6989700043	1	0.6989700043	1.5220499466	5.3	12	.	.	5	1.7320508076	.	-1.072359835	.	.	.	.
81193	laf2008	1	2	3	-0.295634898	12	15	5	3.4641016151	2.8284271247	2.4494897428	0.6020599913	0	0	-0.347680412	5	6	9.24	23.12	2.2360679775	1.4142135624	-1.12700304	0.4836999448	0.5565105831	-0.474350765	-0.276312732	-0.721575435
81194	laf2008	2	2	3	-1.411821957	11	6	4	2	1	0	0.6020599913	0.84509804	0.4771212547	0.7966460505	6.5	4	10.146666667	22.52	2.6457513111	1	-1.329178913	-1.603389255	-0.61257257	-0.962083695	-0.789776751	1.321566666
81195	laf2008	2	2	1	-0.277474317	36	4	5	3.7416573868	3	2.6457513111	0.4771212547	0.6020599913	0.6020599913	0.8470629022	5.3	8	43.933333333	14.6	2.8284271247	3.1622776602	0.8160626416	1.5063078665	1.2590838456	0.1627323972	0.8559954047	1.2325223613
81199	laf2008	2	4	4	-1.207397099	30	2	6	4.472135955	3	3.3166247904	0.3010299957	0	0.3010299957	-0.226204998	6	3	11.28	9.4	5.8309518948	2.2360679775	1.5641775376	1.7450541305	1.1610030675	-1.111134286	1.0569146642	-0.565975115
81201	laf2008	1	2	3	-0.500059756	27	2	7	0	0	0	1.0413926852	0.84509804	0	0.5287289985	5.5	7	28.24	15.8	4.7958315233	0	1.2790345141	-2.932092807	-2.110179314	-0.200612761	0.9017599687	0.7462190141
81202	laf2008	1	2	3	-1.006232105	29	8	10	0	0	0	0.4771212547	0.3010299957	0	-0.596916323	6	5	11.92	8.52	4.472135955	0	2.0932554264	-2.932092807	-2.019976613	-1.008831586	1.6501899935	-0.653712495
81204	laf2008	1	2	1	-0.905649608	12	4	8	2.2360679775	2	0	0.4771212547	0.3010299957	0.4771212547	0.5474101389	6	6	41.406666667	23.6	4.3588989435	0	0.2999425558	-1.958757673	-0.624720602	-0.686943935	-0.048368129	0.4014555176
81209	laf2008	2	2	1	-0.597382389	20	5	11	2.6457513111	2	2.6457513111	0	0	0.3010299957	-0.826719198	5	3	35.953333333	23.64	2.8284271247	1	1.1794214697	0.0386764082	0.4748468462	-0.7478894	0.2573153959	-0.726156341
81210	laf2008	2	4	3	0.8107725691	12	2	3	2.8284271247	2.2360679775	1.4142135624	0	0	0	-1.54870881	5	17	22.786666667	31.8	4.2426406871	1.4142135624	-1.016281518	-0.325549197	0.136064534	0.3867025357	-1.084056155	-1.296289942
81211	laf2008	2	4	3	0.5304455231	31	1	5	2.8284271247	0	0	0.6020599913	0	0	-0.347680412	4.8	13	10	21.08	4.2426406871	1.4142135624	0.8884874083	-1.053022224	-1.184607812	0.2608434393	0.5117742127	-0.671117336
81212	laf2008	2	2	4	0.8140324332	.	.	3	2.6457513111	0	1	0.6020599913	0.84509804	0.7781512504	1.5186356632	4.5	14	.	.	4.3588989435	2	.	-0.349773752	.	.	.	.
81214	laf2008	2	2	4	-0.50331962	22	13	4	2.4494897428	0	0	1	0	0.3010299957	1.1681457928	6	10	45.853333333	25.84	2.6457513111	0	-0.522871687	-1.865857589	-1.486980738	0.3785006132	0.5920034508	0.1541541367
81218	laf2008	2	2	4	-1.494243874	.	.	2	4.472135955	0	2.4494897428	0.6020599913	0.3010299957	0.3010299957	0.3743092012	6.8	5	.	.	4.582575695	1.7320508076	.	1.0680954579	.	.	.	.
81222	laf2008	2	2	1	-0.70122475	32	7	7	3.3166247904	2	0	0.4771212547	0.3010299957	0.4771212547	0.5474101389	5.5	5	27.62	13.68	4.3588989435	1	1.50992747	-1.030277356	-0.385008342	-0.530074341	1.3235005055	0.4265850339
81233	laf2008	1	2	4	0.5122849422	.	.	4	2.6457513111	2.6457513111	0	0.4771212547	0	0.3010299957	0.1250732895	4.5	11	.	.	3.1622776602	1	.	-1.322301004	.	.	.	.
81234	laf2008	2	2	1	0.4117024452	15	5	3	2.6457513111	1.7320508076	0	0.4771212547	0	0.4771212547	0.5474101389	4.5	10	19.36	26	5.5677643628	2.4494897428	-0.385102236	-0.65825186	-0.166504977	0.1221149667	-0.501557916	0.0666569327
81242	laf2008	2	1	1	-2.811595927	17	2	9	3	2.8284271247	2.4494897428	0.3010299957	0	0.4771212547	0.1961318511	8.3	1	3.42	16.6	5.6568542495	2.4494897428	1.325319155	0.755968836	0.9836017729	-2.605869211	0.1747763175	-0.18666737
81243	laf2008	1	2	1	-0.500059756	18	1	8	3	0	0	0.7781512504	0.3010299957	0.6020599913	1.4475771017	5.5	7	30	15.8	5.2915026221	1.7320508076	1.0291977692	-0.832728938	-0.716648544	-0.343729703	0.4551699834	1.0912833289
81246	laf2008	1	2	4	-0.582481672	5	1	5	1	0	2	0	0	0.3010299957	-0.826719198	5.8	8	10	34.12	3.1622776602	1.7320508076	-1.352640864	-0.674504128	-0.275109074	-0.647275632	-1.753217981	-0.807055937
81247	laf2008	2	2	4	1.6219522734	26	7	7	3.4641016151	2	2.6457513111	0.3010299957	0	0	-0.948194611	4	19	11.486666667	19.24	4.2426406871	2.4494897428	1.0340405699	1.0589441956	0.5329900009	0.5919487969	0.5195064345	-0.926309354
81249	laf2008	2	1	2	-1.207397099	14	3	3	1.7320508076	1	1.4142135624	0	0	0.4771212547	-0.404382348	6	3	19.026666667	26.28	8.5440037453	2.4494897428	0.4653295523	-0.328502342	-0.00883243	-0.924531205	-0.297821595	-0.585907447
81250	laf2008	2	1	2	-1.494243874	8	2	6	1	0	0	0	0.3010299957	0.4771212547	-0.404382348	6.8	5	15.313333333	45.92	3.3166247904	0	-0.828806105	-2.496804102	-0.961455636	-1.304221546	-1.786391234	-0.063142501
81254	laf2008	2	2	3	-0.808326975	26	9	9	3.4641016151	1.4142135624	1	0.6989700043	0.6020599913	0.6989700043	1.5220499466	6.5	10	39.126666667	25.76	5.0990195136	3.1622776602	1.8118904569	0.5389146726	0.5900729326	-0.610006347	0.767079333	1.8260842559
81255	laf2008	1	2	3	-0.887489027	11	3	6	0	0	0	0.6989700043	0.3010299957	0.3010299957	0.5676315933	6.3	8	5.0466666667	27.44	1.4142135624	0	-1.199353608	-2.932092807	-1.690776732	-0.835505164	-1.098676429	0.1675491253
81256	laf2008	2	2	3	1.1372003693	12	10	6	3.1622776602	0	0	0.4771212547	0.7781512504	0.6020599913	0.8470629022	4.3	16	37.526666667	34.28	5.8309518948	2.2360679775	0.2447657142	-0.531187865	-0.205912278	0.7803773656	-0.354902637	1.6629668581
81257	laf2008	2	2	3	-0.805067111	14	1	5	4.2426406871	3.3166247904	2.2360679775	0.3010299957	0	0.4771212547	0.1961318511	6	7	10	31.76	2.8284271247	3	-0.796551809	1.4392950384	1.5506761793	-1.015516554	-1.342957613	0.0453714878
81260	laf2008	2	2	3	-1.616246816	14	7	4	2.8284271247	2	1	0.7781512504	0	0.4771212547	1.1479243383	7	5	16.28	23.88	4.2426406871	1.4142135624	-0.613651981	-0.538621114	-0.07977038	-1.131122923	-0.319759831	0.2297436562
81261	laf2008	1	2	3	1.1372003693	26	9	9	3	1.4142135624	2.2360679775	0.4771212547	0.3010299957	0.7781512504	1.2693997516	4.3	16	38.06	8.24	5.1961524227	2	1.8420375009	0.4402614414	0.2827707425	0.6505301269	1.4626084842	0.9541064098
81263	laf2008	2	1	2	-0.887489027	7	4	9	2.2360679775	1.7320508076	2.6457513111	0.7781512504	0.6989700043	0.6020599913	1.4475771017	6.3	8	6.06	34.36	2	2.2360679775	-0.542661615	0.426620934	0.8251762031	-1.272167126	-1.55790032	1.7066389862
81267	laf2008	2	3	4	0.326020665	13	3	8	0	0	0	0	0	0	-1.54870881	5.3	14	4.4	18.96	3.6055512755	0	0.1394274493	-2.932092807	-1.78513739	-0.344047983	-0.228238111	-1.5273402
81268	laf2008	2	3	4	-0.094469904	20	12	3	3.3166247904	2.6457513111	1.4142135624	0.3010299957	0	0.4771212547	0.1961318511	5	8	15.006666667	26.76	5.1961524227	2.4494897428	-0.133935778	0.3612448143	0.6463251973	-0.27762336	-0.055162199	-0.165556748
81270	laf2008	2	1	2	-0.17689182	17	2	6	1.7320508076	0	0	0.7781512504	0.6989700043	0.4771212547	1.1479243383	5.3	9	37.246666667	31.32	3.7416573868	1.7320508076	-0.037183251	-1.3846529	-0.809445134	0.07623966	-0.562405385	1.4970194733
81273	laf2008	2	2	4	0.5304455231	22	6	12	4	2.6457513111	2.4494897428	0.6989700043	0	0.903089987	2.0116108187	4.8	13	7.0133333333	3.84	4	1	1.9456709095	0.5272083974	0.598824421	-0.558034745	1.1569215957	0.8580654356
81276	laf2008	2	1	2	-0.277474317	13	2	3	3	0	0	0.7781512504	0.3010299957	0.3010299957	0.725587489	5.3	8	5.9666666667	26.76	4.2426406871	2.8284271247	-0.942980861	-0.330450286	-0.466032702	-0.230814854	-0.934765555	0.6388289819
81278	laf2008	2	2	4	0.1034352259	7	2	6	1	1	2.8284271247	0	0	0	-1.54870881	5.5	13	33.833333333	29.72	3.1622776602	1.7320508076	-0.950011327	-0.248360295	-0.007302228	0.0548829195	-1.140780334	-1.314139358
81279	laf2008	2	2	4	0.10669509	33	7	12	3.4641016151	1	2.8284271247	0.3010299957	0.903089987	0.3010299957	-0.226204998	5	10	29.78	17.76	6.4807406984	3.4641016151	3.5219231479	1.6177330594	0.9498817378	-0.356880667	1.5949183109	1.1575297488
81281	laf2008	2	3	4	-0.600642253	7	2	6	2.4494897428	2	1.4142135624	0.3010299957	0	0	-0.948194611	5.5	6	9.4	39.96	3.3166247904	1.4142135624	-0.902106762	-0.49049636	0.1632701414	-0.95365419	-1.682837746	-0.89555858
81282	laf2008	2	3	4	-0.50331962	35	7	5	3.8729833462	1	2	0.84509804	0.6020599913	0.6020599913	1.5811269085	6	10	18.593333333	12.36	6.2449979984	2	1.8031596746	0.6988276018	0.1215146984	-0.237681188	1.5150508105	1.4024449559
81285	laf2008	2	1	2	-0.17689182	14	1	8	3	2	0	0.6989700043	0	0.6989700043	1.5220499466	5.3	9	0	37.52	3.7416573868	0	0.254971224	-1.626226692	-0.383776917	-1.036716221	-1.139804327	0.5891000918
81288	laf2008	2	1	2	0.7134499362	16	7	9	2	1.4142135624	2	0	0.3010299957	0.3010299957	-0.826719198	4.5	13	9.1866666667	32.04	4.3588989435	1.7320508076	0.8491734062	-0.239215423	0.2802648699	-0.322424465	-0.493742978	-0.27123646
81289	laf2008	2	2	3	-0.198312265	24	5	7	3.7416573868	2.2360679775	2	0.4771212547	0	0.6989700043	1.0794916428	5.5	10	26.733333333	18.84	6	2.4494897428	1.432869111	0.8475858966	0.7397256243	-0.395240841	0.638791555	0.4412394376
81291	laf2008	1	2	4	0.10669509	7	4	5	0	2.2360679775	1	0.6020599913	0	0	-0.347680412	5	10	9.4066666667	33.84	3	1.4142135624	-1.256405505	-1.769803494	-0.623302983	-0.447137884	-1.54724763	-0.80809492
81292	laf2008	2	2	4	0.3078600841	24	8	4	3.3166247904	2	0	0.6020599913	0.3010299957	0.6020599913	1.0962988139	5	12	2.52	35.12	5	2.4494897428	0.3544154409	-0.366228212	0.1874824523	-0.316928043	-0.452763893	0.9240619433
81299	laf2008	1	2	3	0.6096075751	18	3	12	2.4494897428	0	0	0.84509804	0	0.6020599913	1.5811269085	5	15	36.586666667	24.76	5.8309518948	0	2.220738993	-1.865857589	-1.263952232	-0.001002744	0.679118072	0.627275455
81300	laf2008	2	2	3	-0.585741536	21	19	10	4	3.1622776602	2.6457513111	0	0	0	-1.54870881	6.3	11	21.073333333	14.92	6.8556546004	2.2360679775	2.246620473	1.1944406196	1.0918400297	-1.00540238	1.7136701296	-1.228613139
81303	laf2008	2	1	2	-0.17689182	13	4	5	2.4494897428	0	0	0.6020599913	0.3010299957	0.3010299957	0.3743092012	5.3	9	5.9733333333	23.72	3.3166247904	0	-0.718331044	-1.865857589	-1.254447646	-0.28788113	-0.531045119	0.1566798102
81305	laf2008	1	3	4	1.0184572914	15	1	4	1.4142135624	0	1.4142135624	0.6020599913	0.6989700043	0.3010299957	0.3743092012	4	13	10	20.28	1	2	-1.546766476	-0.672776307	-0.584682396	0.6965388344	-1.070702298	0.8587142986
81306	laf2008	1	3	4	-2.000416223	6	1	9	1.4142135624	0	0	0	0	0	-1.54870881	7.3	3	0	44.64	4.2426406871	0	0.0800838787	-2.316501617	-1.0531259	-2.121800206	-1.525536341	-1.259107653
81310	laf2008	2	2	4	-1.110074466	9	8	5	4	2.6457513111	2.8284271247	0.4771212547	0.9542425094	0.4771212547	0.5474101389	6.5	7	42.633333333	24.92	4.2426406871	2.6457513111	-0.724127043	1.4760959059	1.4703649998	-0.493273917	-0.509770036	1.6017420231
81319	laf2008	1	3	3	0.8387127424	26	8	9	3.4641016151	2	1.7320508076	0.6020599913	0	0.6020599913	1.0962988139	3.8	10	37.166666667	21.2	4.3588989435	2	1.5821799747	0.3830126406	0.4076069022	0.3226622177	0.8128414875	0.4754778189
81320	laf2008	2	3	3	0.0093724572	18	14	3	3.1622776602	1.4142135624	0	0.84509804	0.6020599913	0.3010299957	0.8591372958	4.5	6	9.5533333333	26.08	5.3851648071	1.7320508076	-0.221873507	-0.762091306	-0.368309075	-0.111179968	0.084200764	0.9849293906
81321	laf2008	2	2	3	2.4512925587	9	4	3	3.3166247904	2.6457513111	2.4494897428	0.4771212547	0	0.3010299957	0.1250732895	3.3	23	15.06	21.28	4.2426406871	3.1622776602	-1.236183488	1.2203388094	0.8816164762	1.3051350009	-0.9971334	-0.225778221
81322	laf2008	1	2	3	-0.805067111	17	2	7	2.2360679775	0	0	0.6989700043	0.4771212547	0.3010299957	0.5676315933	6	7	30.18	28.04	3.4641016151	2	0.132700264	-1.042505389	-0.701597432	-0.458826752	-0.366779005	0.8481889724
81324	laf2008	2	1	2	-0.98481166	19	7	14	3.1622776602	2.4494897428	2.6457513111	0.3010299957	0	0	-0.948194611	5.8	4	7.1733333333	29.24	7.5498344353	3.3166247904	3.3395839531	1.3248208709	1.1586113281	-1.939728899	0.5688504839	-0.690054461
81325	laf2008	2	4	3	-2.223001662	23	6	8	2.8284271247	0	0	0.3010299957	0	0.3010299957	-0.226204998	7.5	2	28.246666667	21.28	5.9160797831	1.7320508076	1.5895504432	-0.907412673	-0.684964369	-1.461854828	0.9171357583	-0.354817908
81326	laf2008	2	4	3	-0.98481166	12	3	3	2.4494897428	3.1622776602	1.4142135624	0.4771212547	0.3010299957	0.4771212547	0.5474101389	5.8	4	2.7066666667	27.24	3	1.7320508076	-1.401958667	-0.344886809	0.5196727107	-1.056249777	-1.326553613	0.3589196373
81327	laf2008	2	3	3	0.024273174	16	14	9	4.582575695	3.6055512755	2.8284271247	0.6020599913	0.4771212547	0.7781512504	1.5186356632	5.3	11	23.4	29	4.472135955	2.6457513111	0.8843186644	1.7296845256	1.8611264067	-0.609396885	0.0190805949	1.5790894058
81328	laf2008	1	3	3	-0.378056814	20	14	6	2.8284271247	2.4494897428	0	1.0413926852	0.6020599913	0.3010299957	1.2507186112	5.3	7	9.6266666667	27.36	5.4772255751	2.2360679775	0.7213852845	-0.676509232	-0.049006688	-0.718655981	0.2895217746	1.2661635905
81331	laf2008	1	4	4	-0.805067111	10	2	3	2	0	0	0.6989700043	0	0	-0.154358019	6	7	12.206666667	36.28	4	0	-1.238190979	-2.061515397	-1.440982078	-0.517677265	-1.197631926	-0.697215462
81332	laf2008	2	4	4	0.5337053873	10	11	7	3	1.4142135624	0	0.3010299957	0.6989700043	0.3010299957	-0.226204998	4.3	10	28.673333333	37	3.3166247904	1.7320508076	-0.426176569	-0.832728938	0.0544036443	0.0881018508	-0.841275845	0.8538982518
81334	laf2008	2	1	1	-1.698668732	22	2	6	2.2360679775	0	0	1.1760912591	0.6989700043	0.903089987	2.963403306	7.3	6	24.96	31.68	5.9160797831	1.4142135624	1.0041933404	-1.31086947	-0.773168082	-1.091381128	-0.088049233	2.5031062011
81335	laf2008	1	4	4	-0.884229163	12	6	6	2	0	0	0.4771212547	0.3010299957	0.3010299957	0.1250732895	5.8	5	27.886666667	27.04	2.6457513111	1.7320508076	-0.74382181	-1.268017643	-0.747653121	-0.456434536	-0.577533578	0.3019422022
81336	laf2008	1	4	4	-0.195052401	23	3	8	2.8284271247	0	0	0	0	0	-1.54870881	5	7	19.186666667	21.48	4.7958315233	1.4142135624	1.2418601096	-1.053022224	-0.832359964	-0.375513872	0.4975964066	-1.166978661
81338	laf2008	2	2	1	-2.223001662	23	1	8	3.1622776602	0	0	0.903089987	0	0.84509804	2.2797148808	7.5	2	60	22.48	3.4641016151	2.4494897428	0.8285324281	-0.433413775	-0.380877759	-0.852809975	0.4928832342	1.3757543381
81340	laf2008	2	1	2	-0.603902117	9	3	10	3.4641016151	2.4494897428	2.4494897428	0	0	0.4771212547	-0.404382348	6	9	31.306666667	30.28	5.1961524227	2	0.8519545573	0.7520640253	1.1168700628	-0.982637373	-0.555893092	-0.288168039
81342	laf2008	2	1	2	1.1372003693	25	1	5	2.6457513111	1	0	0.3010299957	0	0	-0.948194611	4.3	16	30	21.92	3.7416573868	1.7320508076	0.2931937806	-0.986929391	-0.75609065	0.8044782694	0.155797425	-0.890898017
81343	laf2008	1	4	3	0.7316105171	11	2	3	0	0	0	0	0	0	-1.54870881	4.8	15	9.1	7.88	2.4494897428	0	-1.646120642	-2.932092807	-1.985357566	0.5261663714	-0.368465563	-1.679171689
81344	laf2008	2	4	3	0.4084425811	21	4	7	4	1.7320508076	1.7320508076	0	0	0.4771212547	-0.404382348	5	13	18.673333333	12.92	3.7416573868	0	0.5120475991	-0.299969129	0.0006903367	-0.000418308	0.5274328937	-0.630887905
81345	laf2008	1	3	4	0.4331228903	18	1	10	2.2360679775	0	0	0.6989700043	0.3010299957	0.6989700043	1.5220499466	4.3	9	20	35.48	4.1231056256	1	1.1786200063	-1.500631531	-0.766421933	-0.26985329	-0.55456066	1.2146419608
81346	laf2008	1	3	4	2.1281246226	22	2	11	0	0	0	0.6989700043	0	0.6020599913	1.289621206	3.5	21	10.106666667	26.64	3.8729833462	2	1.6502206546	-2.015840523	-1.257907092	0.5278469559	-0.142125403	0.5003001066
81352	laf2008	2	4	2	0.6030878468	31	3	5	3.4641016151	1.7320508076	1.4142135624	0	0	0.3010299957	-0.826719198	6	21	19.886666667	24.12	4.8989794856	2.4494897428	1.0921946256	0.4254398104	0.3459447335	0.2000322658	0.4156501782	-0.696189137
81357	laf2008	2	1	2	0.3078600841	13	7	6	3.3166247904	1	2.2360679775	0.3010299957	0.6989700043	0.4771212547	0.1961318511	5	12	31.086666667	35.24	3.7416573868	2.2360679775	-0.330385879	0.686233548	0.7173782219	0.1612484069	-0.856236023	1.0774952903
81360	laf2008	2	1	2	-0.988071524	22	1	12	4.582575695	4.472135955	1.7320508076	0	0	0.84509804	0.4781722825	6.3	7	20	25.24	5.7445626465	3	2.4871290757	1.327997916	1.9900686934	-1.77701144	0.1571312891	0.4570430272
81365	laf2008	2	1	1	-1.106814602	15	4	6	1.7320508076	1	0	0.3010299957	0	0	-0.948194611	6	4	2.94	13.68	5.6568542495	2.8284271247	0.4106331725	-0.882374248	-0.588477412	-1.147067448	0.1574329786	-0.945369981
81367	laf2008	1	3	4	-0.798547383	11	2	9	1.4142135624	0	0	0	0	0	-1.54870881	5	1	34.566666667	22.32	3.3166247904	1	0.159180534	-1.858375475	-1.083398191	-0.598915638	-0.221115434	-1.188967063
81368	laf2008	1	3	4	-2.000416223	28	3	13	0	0	0	0.6020599913	0.3010299957	0	-0.347680412	7.3	3	14.413333333	19.72	5.6568542495	0	3.1557392722	-2.932092807	-1.876214364	-1.960964975	1.3119506024	-0.402082433
81369	laf2008	1	2	4	0.7134499362	13	3	6	3.1622776602	2	3.4641016151	0.3010299957	0	0	-0.948194611	4.5	13	11.06	36.68	4.8989794856	2	0.0288110252	1.1426009405	0.839469705	-0.088002034	-1.055631761	-0.937691809
81370	laf2008	2	2	4	0.5122849422	16	5	6	4.1231056256	3.3166247904	2.8284271247	0.4771212547	0	0.7781512504	1.2693997516	4.5	11	12.946666667	19.2	3.3166247904	2.2360679775	-0.242400851	1.3419957493	1.3521436025	-0.158725985	-0.421810384	0.5355106134
81372	laf2008	2	3	4	-0.277474317	16	2	5	3.8729833462	1.4142135624	2.2360679775	0.3010299957	0	0	-0.948194611	5.3	8	22.406666667	39.36	3.6055512755	1	-0.408755249	0.3621350897	0.3122273383	-0.30252964	-1.001071535	-0.895231808
81375	laf2008	1	1	1	-0.582481672	15	4	4	2.4494897428	1	0	0.3010299957	0	0.6020599913	0.4957846144	5.8	8	15.44	18.96	4.7958315233	2.6457513111	-0.368658037	-0.653769749	-0.244321482	-0.488936992	-0.296520122	0.1031207924
81377	laf2008	1	1	2	-0.50331962	16	9	7	0	0	0	0.6989700043	0.6020599913	0.6020599913	1.289621206	6	10	17.38	23.32	3.8729833462	0	0.1863038217	-2.932092807	-1.624428278	-0.512231798	0.0168090302	1.0817534404
81382	laf2008	2	2	3	-0.399477259	18	3	6	4.2426406871	1	2.2360679775	0	0	0	-1.54870881	5.5	8	8.8333333333	16.84	6	2.4494897428	0.7370369469	1.1870918983	0.5040256168	-0.568025806	0.2815344837	-1.197525234
81390	laf2008	2	1	1	0.1034352259	22	10	7	2	0	0	0.7781512504	0	0.3010299957	0.725587489	5.5	13	52.38	21.4	4.582575695	0	0.8463432314	-2.061515397	-1.565994255	0.5167397348	1.0825965546	-0.068889298
81391	laf2008	1	2	3	0.2072775871	28	1	9	3.1622776602	0	0	0.3010299957	0	0.6989700043	0.728213355	5	11	60	17.2	1.4142135624	1.4142135624	0.8148422277	-0.907700857	-0.632801627	0.617515683	0.7316164807	0.45492021
81392	laf2008	1	2	3	-1.515664319	21	2	4	0	0	0	0	0	0	-1.54870881	7	6	6.1333333333	7.48	4.472135955	0	-0.029319166	-2.932092807	-1.991205898	-0.988856481	0.5550661412	-1.735409102
81398	laf2008	2	3	4	0.4298630261	19	2	3	1.4142135624	0	1.4142135624	0.84509804	0	0.4771212547	1.2814741452	4.8	12	21.013333333	17.96	5	0	-0.268116066	-1.58902859	-1.40064817	0.4970013385	0.0619407233	-0.003937341
81399	laf2008	2	3	4	-0.280734181	40	7	8	2.6457513111	0	0	0.6020599913	0.4771212547	0.7781512504	1.5186356632	5.8	11	19.213333333	4.36	5.7445626465	2.2360679775	2.7824280073	-0.75602595	-0.783711969	-0.248645843	2.2159468473	1.3446613662
81401	laf2008	2	3	4	-0.201572129	23	8	7	2.8284271247	2.4494897428	0	0.9542425094	0.3010299957	0.6989700043	2.03128413	6	13	11.64	23.56	4.3588989435	2.2360679775	0.8502215583	-0.676509232	0.0156347683	-0.65296846	0.2096577756	1.4015401796
81402	laf2008	1	3	4	-1.415081822	27	2	1	2.4494897428	1.4142135624	0	0.3010299957	0	0	-0.948194611	7	7	19.42	16.48	4.1231056256	2	-0.465928089	-0.949605306	-0.682956632	-0.571101825	0.2833362125	-1.065015784
81411	laf2008	2	2	1	-1.713569448	21	10	9	2.8284271247	1.4142135624	0	0.6989700043	0.7781512504	0.6020599913	1.289621206	6.5	1	44.653333333	21.44	5.8309518948	2.6457513111	1.6725562948	-0.488822587	0.0821353801	-1.089436914	0.9245632917	1.8621306475
81413	laf2008	2	3	4	-0.70122475	16	11	7	1.7320508076	0	0	0.4771212547	0	0	-0.596916323	5.5	5	34.84	32.36	3.8729833462	0	0.1863038217	-2.178150654	-1.412754044	-0.352261414	0.1349698897	-0.826676285
81414	laf2008	2	3	4	0.5304455231	17	8	4	3.7416573868	0	0	0.6989700043	0.84509804	0.6020599913	1.289621206	4.8	13	21.753333333	26.04	5	1	-0.158689157	-0.845265467	-0.593829541	0.4710038791	-0.079634736	1.7562411854
81417	laf2008	2	2	4	-1.009491969	18	6	6	1.7320508076	1	2.4494897428	0.6989700043	0.6020599913	0.3010299957	0.5676315933	6.5	8	34.593333333	17.8	5.2915026221	2.2360679775	0.5171413233	0.1062707843	-0.004041001	-0.461949351	0.3948009176	0.7681130074
81418	laf2008	2	2	4	1.5427902215	33	7	6	4.582575695	2.6457513111	2	0	0	0	-1.54870881	3.8	17	27.153333333	17.84	5.4772255751	3.6055512755	1.6742938236	1.7432501475	1.078345298	0.7925915382	1.0939686437	-1.036781148
81420	laf2008	2	2	3	-1.591566506	41	10	9	3.6055512755	1	1	0.6020599913	0.3010299957	0.3010299957	0.3743092012	6.3	1	36.42	14.12	6	2.6457513111	3.1910367234	0.3638518886	-0.002010807	-0.945359779	2.3550408451	0.4499482141
81421	laf2008	1	2	3	0.006112593	15	3	5	2	1	0	0	0	0	-1.54870881	5	9	27.74	19.08	1	1.7320508076	-1.290738253	-1.268017643	-0.649779055	0.1391913287	-0.538423972	-1.185070337
81425	laf2008	1	3	2	-1.185976654	7	3	8	0	0	0	0.6989700043	0.4771212547	0.3010299957	0.5676315933	5.8	2	19.153333333	31.68	1.4142135624	1.4142135624	-0.980499789	-2.284204604	-1.146087124	-1.001863669	-1.355391614	0.713120187
81430	laf2008	1	2	3	-1.085394157	21	2	7	3	0	0	0.7781512504	0.84509804	0.3010299957	0.725587489	5.8	3	1.2333333333	29.84	5.4772255751	2	1.0507141643	-0.709974409	-0.505080282	-1.153270319	-0.244180024	1.4363907519
81435	laf2008	2	2	4	-1.210656963	20	12	8	3.6055512755	2.4494897428	1.4142135624	0	0	0.4771212547	-0.404382348	6.5	6	29.113333333	29.6	4.582575695	3.1622776602	0.9557701406	0.8135580283	1.1221197166	-1.132907931	0.2155640517	-0.180845503
81436	laf2008	1	2	3	-0.274214453	25	8	4	2	0	0	0.6989700043	0	0	-0.154358019	4.8	5	30.906666667	5.28	7.2801098893	1.7320508076	1.1353915268	-1.268017643	-1.463807118	0.2165361915	1.692082524	-0.726639123
81437	laf2008	2	2	3	-1.692149003	28	3	7	3.1622776602	2.6457513111	2.2360679775	0.6020599913	0	0.3010299957	0.3743092012	6.3	0	15.826666667	9.2	6.0827625303	2.8284271247	1.7517586623	0.8904231963	0.6144641245	-1.413970725	1.1273121004	-0.20160618
81438	laf2008	1	2	3	1.2410427305	7	3	3	0	0	2.2360679775	0	0	0.4771212547	-0.404382348	3.8	14	29.066666667	43.72	4	1.4142135624	-1.45809295	-1.133968754	-0.479500422	0.8132510641	-1.963481821	-0.596215712
81439	laf2008	2	2	3	-0.805067111	42	12	9	3.6055512755	2	2.6457513111	0.3010299957	0	0.6020599913	0.4957846144	6	7	22.253333333	4.72	6.2449979984	2.6457513111	3.3403771643	1.2104281901	0.6867380511	-0.782186483	2.6478919309	-0.008186797
81450	laf2008	2	4	4	-0.274214453	18	5	3	1.4142135624	0	0	0.3010299957	0	0.4771212547	0.1961318511	4.8	5	8.5	20.88	1.7320508076	1	-1.35568685	-1.858375475	-1.166146812	-0.116498355	-0.588746573	-0.309174161
81451	laf2008	2	4	4	0.10669509	9	8	3	2	0	1	0	0	0.6020599913	-0.104729585	5	10	38.36	31.68	4.3588989435	2.8284271247	-1.200100529	-0.251337881	-0.040356819	0.4058511146	-0.927378821	-0.109001655
81456	laf2008	2	1	2	-0.78690653	30	7	6	3.8729833462	2.6457513111	1	0	0	0	-1.54870881	6.3	9	15.853333333	27.4	5.3851648071	2.6457513111	1.4258190444	0.4802620483	0.6277053208	-0.906114122	0.5692695126	-1.11453022
81463	laf2008	1	1	1	-0.704484614	19	2	5	0	0	0	0.4771212547	0.3010299957	0	-0.596916323	6	8	14.9	29.12	8.8317608663	1.4142135624	1.4332001727	-2.284204604	-1.557526851	-0.736358229	0.104690992	-0.546535523
81464	laf2008	1	2	3	-1.088654021	19	2	5	1.4142135624	0	0	0.6989700043	0.6020599913	0.3010299957	0.5676315933	6.3	6	31.313333333	22.84	6.3245553203	2	0.6550412914	-1.400249333	-1.005451378	-0.509529688	0.1620830643	0.8378715245
81465	laf2008	2	2	3	-1.207397099	21	3	9	3.7416573868	1.4142135624	2	0.84509804	0.6020599913	0.7781512504	2.0034637579	6	3	35.273333333	23.12	3	2.4494897428	0.7939165826	0.8475858966	0.7608825747	-0.82622074	0.0480704403	2.0304667828
81466	laf2008	2	3	1	-0.195052401	13	4	6	3	2.8284271247	2.2360679775	0.84509804	0.3010299957	0.4771212547	1.2814741452	5	7	24.213333333	35.6	4.472135955	3	-0.103667975	0.8983875831	1.0584989715	-0.497103068	-1.057365209	1.017491014
81471	laf2008	1	3	4	-0.679804305	8	2	2	1.4142135624	1.7320508076	1.4142135624	0	0.3010299957	0	-1.54870881	5.3	4	1.9933333333	29.04	5.0990195136	2.2360679775	-1.299718927	-0.564627395	0.0277436435	-0.772966305	-1.431267418	-0.933519768
81472	laf2008	1	3	4	2.5518750557	18	1	3	3	0	2.2360679775	1.0413926852	0.6989700043	0.84509804	2.5556100914	3.3	24	40	31.72	6.4807406984	1.7320508076	0.1181592885	0.3175069116	-0.137154686	1.9819843606	-0.530599875	2.2295512932
81498	laf2008	1	1	1	1.1157799243	16	6	5	1.7320508076	2.8284271247	2.4494897428	0	0	0.3010299957	-0.826719198	4.5	17	9.7133333333	17.04	5.4772255751	2.4494897428	0.1721544341	0.2040448742	0.5371533911	0.1674404948	-0.138098711	-0.928960291
81499	laf2008	2	1	2	-0.884229163	18	10	5	1.4142135624	0	0	0.903089987	0	0	0.2528337879	5.8	5	41.426666667	33.36	2.6457513111	0	-0.560046092	-2.316501617	-1.646676385	-0.108061213	-0.052054107	-0.434569713
81501	laf2008	1	1	1	-1.106814602	14	2	4	1.4142135624	0	0	0	0	0.3010299957	-0.826719198	6	4	35.066666667	23.36	5.2915026221	0	-0.28811775	-2.316501617	-1.376135483	-0.429093718	-0.149430481	-0.974654369
81502	laf2008	2	2	1	1.6466325826	28	6	7	4.6904157598	3.3166247904	3	0	0	0	-1.54870881	3.3	15	25.106666667	13.84	7.8102496759	2.4494897428	2.2879171223	1.7749708103	1.1907636362	0.605870219	1.323790232	-1.25654227
81513	laf2008	1	1	1	2.7381393329	19	6	3	0	0	1	0.9542425094	0.4771212547	0.4771212547	1.4992026261	2.5	21	40.473333333	32.08	5	0	-0.268116066	-2.417691697	-1.684856031	2.09710265	-0.360531731	0.887369947
81514	laf2008	1	2	1	0.024273174	12	5	5	2.2360679775	1.7320508076	0	0.84509804	0	0	0.1371476831	5.3	11	6.8	32.32	4	2.2360679775	-0.57953322	-0.934356478	-0.453217282	-0.432192228	-0.945108893	-0.310063187
81515	laf2008	1	1	1	-0.582481672	25	9	5	2.6457513111	2.6457513111	0	0	0	0	-1.54870881	5.8	8	12.006666667	28.64	7.1414284285	2.2360679775	1.3483773233	-0.75602595	-0.003147984	-0.898891384	0.4516306235	-1.247783743
81516	laf2008	2	4	4	1.0333580082	19	1	7	2.4494897428	1	0	0.4771212547	0	0	-0.596916323	4.8	18	20	29.12	4	1.4142135624	0.4456278242	-1.217969386	-0.787761492	0.3270596952	-0.339578622	-0.687964356
81517	laf2008	1	1	2	-0.094469904	10	5	5	0	0	0	1	0	0	0.4461561801	5	8	15.36	33.48	2.2360679775	1.7320508076	-1.273604353	-2.138595053	-1.493456421	-0.149544477	-1.224533019	-0.26655922
81519	laf2008	2	1	2	-1.009491969	16	3	6	1.7320508076	0	0	0.7781512504	0.7781512504	0.6020599913	1.4475771017	6.5	8	2.0133333333	31.6	5.5677643628	2.2360679775	0.4562830902	-1.153749459	-0.595604243	-1.096267596	-0.691876487	1.7599901165
81521	laf2008	2	1	1	0.5304455231	25	6	7	1.4142135624	0	0	0.7781512504	0.7781512504	0.4771212547	1.1479243383	4.8	13	35.693333333	12.52	3.3166247904	2.4494897428	0.673333284	-1.194326332	-0.925421782	0.5874659795	0.7534068739	1.5697409931
81524	laf2008	1	2	1	-0.679804305	21	7	6	3.4641016151	1	1	0	0	0.6020599913	-0.104729585	5.3	4	27.82	19.6	3.8729833462	1.4142135624	0.296778883	-0.261919188	0.0441936354	-0.423217648	0.3384982294	-0.224363239
81531	laf2008	1	1	1	-0.880969299	11	4	6	0	0	0	0	0.3010299957	0	-1.54870881	5.3	2	9.3933333333	30.12	4.3588989435	0	-0.285414547	-2.932092807	-1.575634587	-0.924074271	-0.773260324	-1.050748419
91019	laf2009	2	4	4	0.8140324332	23	13	10	3.4641016151	0	0	0.84509804	0	0.7781512504	2.0034637579	4.5	14	56.013333333	17.72	3.8729833462	2.6457513111	1.4674930885	-0.212120661	-0.376393001	0.7990680359	1.3259945048	1.2546041075
91021	laf2009	2	4	4	-1.616246816	34	10	4	2.8284271247	0	0	0.903089987	0	0	0.2528337879	7	5	18.753333333	18	3.1622776602	0	0.5170499622	-1.700910427	-1.621229456	-0.644979114	1.3340170789	-0.558369126
91031	laf2009	1	2	1	1.7257946346	34	6	5	4.2426406871	1.4142135624	3	1	0.84509804	0	0.4461561801	3.5	17	14.96	8.48	1.4142135624	3.4641016151	0.230533277	2.0448796013	0.6869114855	1.2794678105	0.8206719661	1.1479471664
91037	laf2009	2	2	3	0.0547739095	15	2	6	3.8729833462	1.7320508076	0	0	0	0.6020599913	-0.104729585	5.25	11	0.2	31.92	4	2.8284271247	-0.103603026	0.0495495038	0.5686980405	-0.694285891	-1.089481268	0.0252877236
91039	laf2009	1	3	3	0.8140324332	22	3	3	3.7416573868	2.2360679775	2.2360679775	0.3010299957	0	0	-0.948194611	4.5	14	7.48	6.12	2	1.7320508076	-0.9793211	0.640341995	0.2334652611	0.5138065909	0.1662420452	-1.105892862
91040	laf2009	2	3	3	-1.616246816	30	11	9	4.582575695	2	1	0.3010299957	0	0.4771212547	0.1961318511	7	5	42.506666667	10.6	2.4494897428	3.1622776602	1.2827611755	1.0257738062	0.8011632228	-0.879067808	1.5353219453	0.1728533563
91042	laf2009	2	2	3	-0.246973582	24	7	5	3.8729833462	1.4142135624	1.7320508076	0	0	0	-1.54870881	5.25	8	47.966666667	25.84	3.3166247904	2.2360679775	0.0879761813	0.6691431515	0.4179792246	0.2712255522	0.3274497109	-1.073941928
91057	laf2009	1	4	4	0.1553564065	50	1	8	5.3851648071	0	1.7320508076	0.6989700043	0	0.903089987	2.0116108187	5.25	12	60	11.4	2.4494897428	1	2.4927460897	0.7611036076	-0.131259536	0.872165004	2.2813795087	1.0797420671
91058	laf2009	1	4	4	-1.006232105	30	10	11	3.8729833462	1	2	0.4771212547	0	0.3010299957	0.1250732895	6	5	39.413333333	11.32	2.8284271247	2	1.9124280382	0.6988276018	0.2380128265	-0.608574316	1.7076725104	-0.104595885
91062	laf2009	2	2	1	-2.375505339	36	3	6	4	0	0	0.903089987	0	0	0.2528337879	7.75	2	7.42	16.76	3.4641016151	0	1.2693845213	-1.190937987	-1.343704563	-1.454868714	1.3012056238	-0.466405497
91081	laf2009	2	2	4	-0.094469904	30	15	9	3.6055512755	3.3166247904	0	0.6020599913	0	0.3010299957	0.3743092012	5	8	12.953333333	14.08	4	2.6457513111	1.7639914955	-0.150549222	0.3351328897	-0.697537693	1.4415017826	0.0073520463
91087	laf2009	1	2	1	4.1202153779	22	9	8	3.6055512755	2	0	0.6020599913	0.4771212547	0	-0.347680412	6.5	59	49.573333333	20.8	3.4641016151	0	0.7552317712	-1.362637062	-0.875878427	2.6984669848	0.9340734824	0.0878663616
91088	laf2009	1	5	4	0.3078600841	25	2	6	3.3166247904	0	2	0.6989700043	0.6989700043	0.84509804	1.8725230735	5	12	31.3	13.28	2.8284271247	0	0.2657836392	-0.459601277	-0.498518597	0.5242702012	0.5084983485	1.7208789145
91090	laf2009	2	5	4	5.7977558313	8	1	5	3.1622776602	1.4142135624	1	0	0	0	-1.54870881	3.75	59	30	39.8	1	0	-1.803842851	-1.04118795	-0.521089143	3.4875890284	-1.8128458	-1.203042485
91091	laf2009	2	5	4	-0.350815943	43	7	5	3.8729833462	1.7320508076	2	0	0	0.3010299957	-0.826719198	5.75	10	54.986666667	4.48	4.1231056256	2.6457513111	1.7309953129	0.9946631585	0.4067677252	0.4796758343	2.289252529	-0.728288441
91098	laf2009	2	2	3	-0.350815943	26	5	6	3.8729833462	0	2.2360679775	0.6989700043	0.6989700043	0.6989700043	1.5220499466	5.75	10	39.366666667	18.12	3.3166247904	1.4142135624	0.4906057179	0.5518971509	0.0651874123	0.2493263286	0.6215852908	1.6957977479
91099	laf2009	2	2	3	2.0242822615	22	1	3	3.7416573868	0	2.2360679775	0	0	0	-1.54870881	4	23	30	21.8	0	2	-1.600059102	0.7630965247	-0.018226804	1.8015442206	-0.612218997	-1.140219098
91100	laf2009	2	3	3	0.2559389035	17	8	8	3.6055512755	2.2360679775	2.2360679775	0.6020599913	0	0.6020599913	1.0962988139	5.25	13	29.233333333	24.08	6.3245553203	3.3166247904	1.2765246466	1.3070313072	1.0259913017	-0.218547098	0.2814056941	0.5517202243
91101	laf2009	2	3	3	0.3565214005	18	4	8	2.6457513111	1	2	0.4771212547	0	0	-0.596916323	5.25	14	11.113333333	22	4.8989794856	2.4494897428	0.9073707554	0.3705503603	0.0139450391	-0.246145145	0.080065905	-0.71453726
91106	laf2009	2	2	3	1.2682836018	32	2	7	3.7416573868	0	2	0.6989700043	0.7781512504	0.6020599913	1.289621206	4.25	17	30.646666667	8.76	6.3245553203	3.3166247904	2.1200062764	1.2448431304	0.2154128998	0.9499359617	1.3705873956	1.7551231819
91107	laf2009	1	2	3	-0.759665659	15	1	5	0	0	0	0.6020599913	0	0	-0.347680412	6.75	12	30	31.8	0	0	-1.601107254	-2.932092807	-1.837327549	-0.215900497	-1.09351677	-0.803339148
91126	laf2009	1	2	4	-1.616246816	16	2	11	3.8729833462	2.2360679775	1.4142135624	0	0	0.3010299957	-0.826719198	7	5	3.96	29.12	1.7320508076	0	0.5459376197	-0.518753876	0.3522154956	-1.93790594	-0.550707255	-0.712128527
91127	laf2009	2	2	4	-0.246973582	19	1	7	3.3166247904	1	1	0.3010299957	0	0.3010299957	-0.226204998	5.25	8	20	15.8	2	0	-0.175110178	-0.974002387	-0.588849914	-0.255994867	0.0392121421	-0.556877008
91129	laf2009	1	3	3	-0.555240801	21	3	8	4.2426406871	0	1.7320508076	0	0.4771212547	0.4771212547	-0.404382348	6.25	11	39.72	21.08	3.1622776602	0	0.5882543149	-0.194350379	-0.144220639	-0.122632233	0.4137960547	0.2740857181
91130	laf2009	2	3	3	1.6186924093	15	1	9	3.8729833462	2.2360679775	3	0	0	0	-1.54870881	4.5	22	50	21.64	4.1231056256	3.4641016151	0.7026898128	1.8839719361	1.2555245118	0.9544371086	-0.054583086	-0.922710684
91131	laf2009	1	3	3	-0.856988292	19	9	2	3.4641016151	0	1	0.3010299957	0.3010299957	0.3010299957	-0.226204998	6.25	8	28.82	16.32	0	1.4142135624	-2.075989296	-0.261919188	-0.397250889	0.1860336764	-0.138205153	0.0134090796
91132	laf2009	1	3	3	1.3202047824	11	6	5	3.3166247904	0	0	0.84509804	0	0.6989700043	1.8135556491	4	16	38	26.76	1.7320508076	0	-1.356735002	-1.488403497	-1.046536346	1.1825313394	-0.623688008	0.7867504167
91133	laf2009	2	3	3	0.3565214005	20	4	5	2.6457513111	1	1.4142135624	0.3010299957	0.4771212547	0.4771212547	0.1961318511	5.25	14	37.726666667	13.84	2.8284271247	2.2360679775	-0.356747868	-0.028552923	0.0164094361	0.5646928952	0.1635350638	0.5963572577
91135	laf2009	1	3	4	-1.106814602	23	3	5	4.3588989435	1.4142135624	0	0.4771212547	0	0	-0.596916323	6	4	30.513333333	28.84	3.7416573868	2.4494897428	0.1465924669	0.087461954	0.0364742355	-0.582079972	-0.040443698	-0.485059542
91136	laf2009	2	3	4	0.5057652139	39	2	9	2.6457513111	0	1.7320508076	0	0	0	-1.54870881	5.5	17	54.586666667	8.28	4	2.8284271247	2.4236974072	0.406318119	-0.334464927	0.7767544144	1.9966003427	-1.102401429
91137	laf2009	1	3	4	0.7653711168	23	10	7	4.3588989435	1	1.7320508076	0.6989700043	0	0.6020599913	1.289621206	4.25	12	44.453333333	9.36	1.4142135624	2.8284271247	-0.063717502	1.1520319332	0.4423272813	0.9171845534	0.8755706534	0.7010025578
91140	laf2009	2	2	1	0.8107725691	36	4	8	2.8284271247	0	0	1	0.4771212547	0.6989700043	2.122564146	5	17	6.6333333333	19.96	2.6457513111	3.3166247904	1.5274504006	-0.181477908	-0.41889449	0.1968200709	0.629218975	1.888687534
91146	laf2009	2	3	4	-0.195052401	25	36	6	5.7445626465	5.0990195136	3.6055512755	0	0	0	-1.54870881	5	7	30.486666667	7.48	3.1622776602	3.3166247904	0.3694004964	2.9425825255	2.4035896131	-0.169983816	2.2630632886	-1.140388491
91147	laf2009	1	3	4	0.8659536138	11	3	3	2.2360679775	2.2360679775	0	0.4771212547	0	0	-0.596916323	4.25	13	20.666666667	24.96	1.4142135624	0	-1.967438277	-1.958757673	-0.896591725	0.5422598693	-1.059768808	-0.93865918
91152	laf2009	1	3	4	1.1190397884	16	13	4	4.2426406871	2	2.8284271247	0	0	0	-1.54870881	4	14	53.6	11.08	4.7958315233	2.4494897428	-0.29535738	1.4918021013	0.7917034949	1.2867464832	0.9167346593	-1.205080032
91153	laf2009	2	3	4	-0.551980937	35	10	13	4.472135955	4	3	0	0	0	-1.54870881	5.75	8	20.293333333	11.88	4.472135955	3.1622776602	3.3011440364	2.0065028552	1.6996963001	-1.215075867	1.8989997724	-1.041119176
91156	laf2009	2	2	3	-1.512404454	49	4	10	3.3166247904	0	0	0	0	0	-1.54870881	6.5	3	57.553333333	3.2	2	2.6457513111	2.7919941962	-0.276315657	-0.655340755	-0.332241394	2.7935654222	-0.979378495
91158	laf2009	2	3	4	0.2591987676	17	10	6	3.7416573868	2	2.2360679775	0	0	0	-1.54870881	4.75	10	19.073333333	20.92	1.4142135624	2.8284271247	-0.759549667	1.1426206471	0.8697779887	0.0273614679	-0.22659369	-1.070457894
91159	laf2009	1	3	4	0.1553564065	7	3	4	0	0	0	0	0	0.4771212547	-0.404382348	5.25	12	24.94	14.64	0	0	-2.443540732	-2.932092807	-1.615162656	0.3490202272	-1.003419953	-0.736540836
91164	laf2009	2	2	2	-0.957570789	50	8	5	3.1622776602	0	0	0.6989700043	0	0	-0.154358019	6.25	7	6.0266666667	6.96	3.7416573868	2.2360679775	2.1257102019	-0.531187865	-1.132423463	-0.458772116	2.3657569972	-0.600841149
91170	laf2009	1	2	4	0.4051827169	23	2	5	1.4142135624	0	0	0.84509804	0	0	0.1371476831	5.5	16	9.4866666667	24.12	1.4142135624	0	-0.575773948	-2.316501617	-1.811978619	0.2296318225	-0.271096778	-0.598915941
91171	laf2009	2	2	4	2.8354619658	20	5	1	4	1.4142135624	1.4142135624	0.84509804	0.84509804	0.7781512504	2.0034637579	3	25	30.933333333	17.28	2	2.2360679775	-1.637978859	0.5609362344	0.3016572298	2.3060130259	-0.480380834	2.2078947283
91178	laf2009	2	5	4	0.8626937497	28	4	7	3.8729833462	1.4142135624	2.8284271247	0.4771212547	0.3010299957	0	-0.596916323	4.75	16	27.66	10.88	2.4494897428	2.6457513111	0.6241034159	1.4208069912	0.5192777343	0.6480407273	0.7973559629	-0.224545184
91185	laf2009	1	3	3	-1.110074466	21	7	5	2	1.4142135624	0	0.903089987	0.4771212547	0.4771212547	1.3971602499	6.5	7	27.073333333	16.84	2.6457513111	2	-0.340144121	-1.145263114	-0.552687641	-0.537251597	0.2116857689	1.1708087689
91187	laf2009	2	2	3	-0.045808588	27	3	4	4.1231056256	3	1.4142135624	0.6020599913	0.3010299957	0.7781512504	1.5186356632	5.25	10	22.373333333	21.28	3.8729833462	2.2360679775	0.2245263782	0.6145227227	0.8349478301	-0.131852064	0.0332557379	1.1384993873
91191	laf2009	1	2	1	-0.908909472	16	2	7	3.8729833462	1.7320508076	1.7320508076	0	0	0	-1.54870881	6.5	9	31.526666667	32.92	2.6457513111	3.3166247904	-0.194590959	1.1641744751	0.9785878811	-0.69454672	-0.784304066	-0.872250185
91195	laf2009	2	5	2	-1.158735783	30	4	11	3.7416573868	0	0	0.4771212547	0.4771212547	0.3010299957	0.1250732895	6.25	5	40.766666667	15.4	3.7416573868	1	2.1958664026	-0.845265467	-0.704124563	-0.666336622	1.4807393681	0.6295036019
91199	laf2009	1	2	3	2.6829582882	19	2	5	3	0	1.4142135624	0.3010299957	0	0.3010299957	-0.226204998	3.25	25	25.933333333	24.64	1	0	-0.997535625	-0.898753666	-0.853489525	1.8640847321	-0.560534384	-0.534866825
91200	laf2009	1	2	3	0.2072775871	37	8	6	4.3588989435	0	2	0.6989700043	0.6020599913	0.84509804	1.8725230735	5	11	36.72	12.36	2.2360679775	2.6457513111	0.9615416045	1.2061767295	0.3426726386	0.6577183908	1.3082064248	1.9284129842
91228	laf2009	2	2	3	-0.149650949	49	6	9	4	0	0	0.6989700043	0.903089987	0.4771212547	0.9899684427	5.75	12	23.833333333	6.4	4.8989794856	2.2360679775	3.4357193408	-0.166536792	-0.568958255	-0.047919816	2.6378514367	1.7334236563
91229	laf2009	1	2	3	0.8659536138	12	7	4	3	2.2360679775	1.7320508076	0.4771212547	0.4771212547	0.3010299957	0.1250732895	4.25	13	18.733333333	14.36	1.4142135624	1.4142135624	-1.638109397	-0.087369631	0.2089727029	0.565434745	-0.522411418	0.3579395294
91230	laf2009	1	4	4	0.7653711168	25	6	6	3.4641016151	3.1622776602	2.6457513111	0.3010299957	0	0.3010299957	-0.226204998	4.25	12	8.1066666667	14.88	12.041594579	2.2360679775	3.1252652203	0.9611701057	0.7261884367	-0.31660495	1.4139929465	-0.69138172
91231	laf2009	1	4	4	1.2131025571	3	2	5	3.3166247904	1	0	0.3010299957	1	0.903089987	1.2177742271	5	21	32.986666667	40.36	2.4494897428	2	-1.720469451	-0.572151214	0.3770356347	0.7106164354	-2.127650648	2.3797572402
91232	laf2009	2	4	4	2.076203442	18	4	4	3.4641016151	2	2.4494897428	0	0	0	-1.54870881	3.75	22	44.826666667	20.64	2.4494897428	2.4494897428	-0.876987821	0.957987027	0.5929943896	1.6730160776	-0.261662744	-1.149173796
91238	laf2009	1	3	2	-0.45139844	32	3	8	1.4142135624	0	0	1.2304489214	0.6020599913	0.3010299957	1.6278602781	5.75	9	54.946666667	14.28	1.4142135624	0	0.8520166322	-2.316501617	-1.785599465	0.3718355881	1.2029637322	1.2893766288
91239	laf2009	2	3	4	-0.17689182	39	11	10	4.6904157598	2.4494897428	2	0	0.3010299957	0.3010299957	-0.826719198	5.3	9	34.08	0.88	4.582575695	3	2.8605390667	1.5127728402	1.0123299818	-0.244510505	2.5676905605	-0.135412796
91240	laf2009	2	3	4	1.1677011048	10	2	1	2.6457513111	0	0	0.6989700043	0.3010299957	0.3010299957	0.5676315933	4.25	16	48.793333333	35.64	2	0	-2.370985428	-1.780427145	-1.222575085	1.5377320033	-1.366760121	0.3764292124
91247	laf2009	1	2	1	0.4571038975	28	5	8	3.6055512755	2	2.8284271247	0	0	0	-1.54870881	5.25	15	8.4733333333	14.24	3.4641016151	2	1.1950357124	1.0085612748	0.5979969574	-0.188947004	0.7367662009	-1.279350468
91268	laf2009	2	3	3	-1.820671674	43	7	7	4.3588989435	2.6457513111	2.8284271247	0	0	0	-1.54870881	7.5	6	38.746666667	3.8	3.7416573868	2.8284271247	2.1246620499	1.7160091279	0.9806931219	-0.87888221	2.3392405268	-1.217774421
91269	laf2009	2	3	3	0.2105374512	26	8	6	4	3.7416573868	3.1622776602	0	0	0	-1.54870881	4.5	8	11.346666667	13.32	3.3166247904	2.2360679775	0.4906057179	1.460142347	1.268917198	-0.294048624	0.5784416456	-1.316021258
91274	laf2009	2	3	4	-1.25931828	25	4	9	3.1622776602	0	0	1	0.3010299957	1	2.8445537587	6.25	4	21.42	14.64	2	2.6457513111	0.7767502087	-0.34350122	-0.306268152	-0.877905227	0.4832642351	2.122838397
91275	laf2009	2	3	4	0.9632762467	43	9	3	6	4.2426406871	4	0.3010299957	0	0	-0.948194611	4.75	17	54.306666667	11.96	3.7416573868	3.6055512755	1.1005491581	3.3890411579	2.0467161964	1.2367320218	1.7957530557	-0.809653854
91289	laf2009	1	2	3	-1.25931828	31	8	3	1.7320508076	1.4142135624	1.7320508076	0.84509804	0.6020599913	0.4771212547	1.2814741452	6.25	4	23.906666667	15.96	1.7320508076	1	-0.402778311	-0.829055654	-0.474731067	-0.394379837	0.5330882575	1.0231467969
91290	laf2009	2	2	3	-1.664908132	18	2	5	1.7320508076	1	1.7320508076	0.3010299957	0	0	-0.948194611	6.75	3	2.1533333333	24.28	1	0	-1.070836282	-1.287181796	-0.7241588	-1.262391925	-0.715512208	-1.220942541
91301	laf2009	1	3	3	1.673873454	20	3	5	4.2426406871	1	2	0.6020599913	0	0	-0.347680412	3.75	18	34.28	17.68	2.2360679775	2.4494897428	-0.540597785	1.0656582686	0.1902211538	1.3772446808	0.0150068431	-0.471615229
91302	laf2009	2	3	3	-1.81741181	35	2	4	4.7958315233	2	2.4494897428	0	0	0	-1.54870881	7	3	10.626666667	21.04	3.4641016151	3.1622776602	0.6840274185	1.8642207924	1.1002324838	-1.196096687	0.4664570806	-1.120599193
91304	laf2009	1	5	4	-1.210656963	27	1	4	3.4641016151	1.4142135624	1.4142135624	0.4771212547	0	0.6020599913	0.8470629022	6.5	6	10	19.64	3.3166247904	2.2360679775	0.0518499289	0.3276657205	0.2403584865	-0.851032102	-0.021554308	0.2221214284
91306	laf2009	2	5	4	-0.195052401	24	3	3	1.4142135624	0	0	0.6989700043	0	0.4771212547	0.9899684427	5	7	4.1533333333	19.76	1	0	-1.143088787	-2.316501617	-1.619136173	-0.050887796	-0.351522833	-0.039961343
91310	laf2009	2	1	2	-0.860248156	9	4	7	2.4494897428	2.4494897428	1.7320508076	0.4771212547	0	0.4771212547	0.5474101389	6.75	11	8.2466666667	25	2.6457513111	2.4494897428	-0.707695557	0.1472865543	0.6103504599	-1.128291155	-1.020695375	0.0868932279
91330	laf2009	2	3	3	1.372125963	25	12	4	5	3	3.3166247904	0	0	0	-1.54870881	3.75	15	41.18	14.96	2.2360679775	2.8284271247	-0.430122724	2.2462025977	1.4499059685	1.2308319819	0.6609472242	-1.123047412
91331	laf2009	2	3	3	-0.149650949	24	4	12	4.2426406871	3.6055512755	2.6457513111	0.4771212547	0	0.903089987	1.5690525149	5.75	12	3.0133333333	18.64	1.7320508076	2.2360679775	1.3883710975	1.30005937	1.5516532394	-1.191617518	0.0876140209	0.8861956731
91333	laf2009	1	4	2	-0.50331962	23	2	10	1	0	0	0.4771212547	0	0.3010299957	0.1250732895	6	10	1.5	29.68	1.4142135624	0	0.7043671664	-2.496804102	-1.458587427	-0.992581197	-0.341476399	-0.358600884
91342	laf2009	1	2	4	-0.905649608	34	2	6	4.3588989435	1.7320508076	2.6457513111	0.4771212547	0.4771212547	0.6989700043	1.0794916428	6	6	35.106666667	18.04	3.8729833462	3.1622776602	1.2496874221	1.7749861443	1.1590244875	-0.378604801	0.7409304979	1.2782954664
91352	laf2009	1	2	4	0.0028527289	37	10	9	4.2426406871	2.6457513111	3.3166247904	0.3010299957	0.3010299957	0	-0.948194611	5.5	12	30.133333333	18.96	2	3	1.656358091	1.9951346626	1.3056729571	-0.129436374	1.2479493695	-0.296080673
91354	laf2009	1	2	4	0.2559389035	34	1	11	2	0	0	0.84509804	0.84509804	0	0.1371476831	5.25	13	20	20.52	1.4142135624	1.4142135624	1.7667026147	-1.413627194	-1.12948323	-0.094456399	0.7332884743	1.0136110051
91357	laf2009	2	2	4	-1.716829313	26	5	5	4.1231056256	1.4142135624	0	0.6989700043	0.4771212547	0.6020599913	1.289621206	7	4	38.24	11.2	1	1.7320508076	-0.484431027	-0.343853745	-0.095471819	-0.569145331	0.5997216049	1.3040125061
91381	laf2009	2	2	4	1.6219522734	25	1	3	3.3166247904	1	2.2360679775	0.6989700043	0	0.4771212547	0.9899684427	4	19	20	21.88	4.2426406871	2.4494897428	-0.063372979	0.7840076379	0.1348294045	1.1312483332	-0.151676355	0.2266469449
91382	laf2009	2	2	4	-1.463743138	16	7	4	0	0	1	0.4771212547	0	0	-0.596916323	6.75	5	53.313333333	24.92	2	2.4494897428	-1.163096818	-1.295516412	-0.981739791	-0.158671946	-0.24685277	-0.764187981
91387	laf2009	2	2	2	0.2559389035	21	1	5	2.8284271247	0	0	0.3010299957	0.3010299957	0	-0.948194611	5.25	13	30	35.08	2.8284271247	0	-0.283447211	-1.700910427	-1.147402365	0.337546535	-0.540988876	-0.491435814
91392	laf2009	1	4	3	-0.652563434	35	2	7	2.6457513111	0	0	0.84509804	0.84509804	0.3010299957	0.8591372958	5.75	7	16.893333333	20.96	4.1231056256	0	1.6566465039	-1.780427145	-1.333888921	-0.445842988	0.9543958931	1.2314345808
91393	laf2009	1	4	3	0.8107725691	26	1	3	3.1622776602	0	1	0.3010299957	0	0.3010299957	-0.226204998	5	17	40	18.28	1	0	-0.996487473	-1.04118795	-1.016338804	1.2217880231	0.1064773092	-0.582735571
91399	laf2009	1	2	4	2.5791159271	26	3	4	3.4641016151	0	1.7320508076	0	0	0	-1.54870881	3.75	27	51.726666667	16.84	1.4142135624	1.7320508076	-0.611900201	0.2602581108	-0.394952569	2.4113856328	0.3568290005	-1.16023462
91400	laf2009	2	2	4	0.8140324332	17	3	9	3.7416573868	0	0	0.3010299957	0	0.6989700043	0.728213355	4.5	14	58.953333333	16.8	3.3166247904	1.4142135624	0.5989844751	-0.655503406	-0.487800133	0.8775054096	0.5215656158	0.4761448645
91414	laf2009	2	1	2	0.0547739095	27	6	9	3.6055512755	1.4142135624	2.6457513111	0.3010299957	0	0	-0.948194611	5.25	11	56.36	17.2	5.1961524227	2.6457513111	1.9153381577	1.2104281901	0.50895018	0.2925870697	1.3554995034	-0.769513439
91421	laf2009	2	1	2	-1.564325635	35	1	8	4	1.7320508076	1.7320508076	0.4771212547	0	0	-0.596916323	6.75	4	40	15.2	3.6055512755	2.4494897428	1.7520419001	0.8222061561	0.3161434658	-0.812733562	1.2970707744	-0.612179418
91423	laf2009	2	2	3	1.1125200601	35	3	3	3.6055512755	0	1.4142135624	0.4771212547	0	0	-0.596916323	5	20	39.633333333	4.4	1	1.7320508076	-0.336781562	0.1583337185	-0.75631678	1.5973949449	1.2296406227	-0.806738272
91424	laf2009	2	2	3	0.7101900721	26	8	6	5.0990195136	3.3166247904	3.1622776602	0	0	0	-1.54870881	5	16	42.6	14.24	4	3.4641016151	0.7027041992	2.5011274401	1.6787576566	0.5785727452	0.9133524197	-1.034322765
91428	laf2009	2	1	2	-0.246973582	15	2	7	2.6457513111	1	1.4142135624	0	0.3010299957	0.6020599913	-0.104729585	5.25	8	39.753333333	17.44	3.3166247904	2.2360679775	-0.059673285	-0.028552923	0.2638162917	-0.05373494	-0.162069967	0.3160633497
91429	laf2009	1	1	2	0.6128674392	20	6	5	3.1622776602	2	1.7320508076	0.6989700043	0.4771212547	0.4771212547	0.9899684427	4.5	12	35.993333333	17.32	1.7320508076	1.7320508076	-0.697029091	0.1288775524	0.2528736176	0.6450549098	-0.031130363	0.9778203089
91435	laf2009	2	3	3	-1.058153286	20	3	3	3.3166247904	0	1.4142135624	0.7781512504	0.6989700043	0.84509804	2.0304789692	6.25	6	28.46	10.6	2.4494897428	2.8284271247	-0.986414731	0.5348459351	0.0856941928	-0.0854968	0.006159781	2.0586756112
91436	laf2009	1	3	3	-0.302154626	34	4	2	2.8284271247	0	1.7320508076	0.7781512504	0	0.3010299957	0.725587489	6	12	57.633333333	18.12	1.7320508076	1.7320508076	-0.438904563	-0.016443815	-0.650641946	0.9922306513	0.793242776	0.0009757654
91453	laf2009	1	5	4	0.2040177229	28	1	4	3.6055512755	1	2	0	0	0.3010299957	-0.826719198	5.5	14	50	13.12	5.6568542495	2.6457513111	0.8514852657	0.8782529988	0.2797410874	0.6911304891	0.9455913995	-0.706659934
91454	laf2009	2	5	4	-0.957570789	37	3	8	4.1231056256	1.7320508076	2	0	0	0	-1.54870881	6.25	7	34.073333333	7.48	2	2.6457513111	1.400329868	1.1035385615	0.5390965407	-0.447678284	1.4913113111	-1.101721995
91459	laf2009	1	1	2	1.5213697764	17	1	6	2.2360679775	2	2.2360679775	0	0	0	-1.54870881	4	18	30	22.32	1.7320508076	1.7320508076	-0.660902838	-0.015024069	0.1829116169	0.8832889132	-0.617833604	-1.258796315
91465	laf2009	2	5	1	1.1677011048	35	3	5	3.1622776602	1.4142135624	1.4142135624	0.6020599913	0	0.3010299957	0.3743092012	4.25	16	35.52	7.36	4	3.1622776602	1.106381888	0.6206060304	-0.015281375	1.0502384248	1.3093434331	-0.083054587
91473	laf2009	2	2	4	0.7588513885	20	1	6	3.8729833462	1	2	0	0.4771212547	0.3010299957	-0.826719198	5.25	18	40	26.64	3.4641016151	2.2360679775	0.0965740116	0.8069765135	0.5850659752	0.6571786672	-0.305339945	0.1638953812
91474	laf2009	2	2	4	0.8659536138	22	3	7	3.7416573868	2.8284271247	0	0.6020599913	0	0	-0.347680412	4.25	13	28.846666667	16.44	3.4641016151	1.7320508076	0.4992035483	-0.509893855	-0.134779839	0.3371211892	0.409830378	-0.526677645
91476	laf2009	2	1	2	0.8107725691	22	1	3	4.6904157598	3.1622776602	2.6457513111	0	0	0	-1.54870881	5	17	40	12.24	2.2360679775	2.6457513111	-0.906052917	1.6826574464	1.1615903707	0.8950634335	0.0503960252	-1.168206765
91482	laf2009	2	2	4	0.7101900721	16	2	3	4.582575695	0	3	0	0	0.3010299957	-0.826719198	5	16	58.593333333	32.52	5.8309518948	3	-0.230116327	1.9802323882	0.842811859	1.1855372289	-0.387553652	-0.489853088
91484	laf2009	1	3	2	-0.354075807	15	3	6	0	0	1	0.84509804	0	0.4771212547	1.2814741452	6.25	13	28.16	16.32	3.4641016151	2.6457513111	-0.269929273	-1.205603856	-0.996259725	-0.10525069	-0.149301835	0.3266817815
91517	laf2009	2	3	4	-1.616246816	41	5	5	4.6904157598	1.4142135624	2.8284271247	0	0.7781512504	0	-1.54870881	7	5	40.12	11.64	4.2426406871	2.6457513111	1.6214939768	1.7766260878	0.8963785323	-0.47319152	1.7360661348	-0.009410927
91518	laf2009	1	3	4	0.5057652139	35	4	7	4	0	2.4494897428	0.6020599913	0	0.6020599913	1.0962988139	5.5	17	58.066666667	18.2	1.4142135624	2.2360679775	0.8158903798	1.093483451	0.1594105586	1.0697913334	1.0419693236	0.5572016959
91529	laf2009	1	4	3	0.7134499362	18	4	5	4.3588989435	1.7320508076	2.6457513111	0.4771212547	0	0.6020599913	0.8470629022	4.5	13	56.626666667	22.6	2.6457513111	1	-0.560046092	0.7843902224	0.550016975	1.0006906181	-0.044230758	0.2681472689
91530	laf2009	1	4	3	1.5246296406	25	2	7	4.7958315233	1	0	0.7781512504	0.84509804	1	2.4019954549	3.5	15	45.166666667	17.96	2.6457513111	3.3166247904	0.4651149523	0.6749110046	0.5327756437	1.2278370364	0.1993209862	2.9231545859
91541	laf2009	2	2	1	-0.954310925	24	1	5	4	0	0	0.4771212547	0.6020599913	0.3010299957	0.1250732895	5.75	4	40	18.96	3.7416573868	2.4494897428	0.2198931237	-0.068762702	-0.283407468	-0.101565787	0.3374474637	0.8883447627
91552	laf2009	1	2	1	2.0275421256	16	1	6	2.6457513111	0	2.6457513111	0.6989700043	0	0.3010299957	0.5676315933	3.5	20	60	26.92	1.7320508076	2.2360679775	-0.734203495	0.6049514617	-0.086199349	1.9374039726	-0.538796167	0.1352784187
91557	laf2009	2	3	4	0.2559389035	20	5	2	4.8989794856	3.3166247904	2.8284271247	0	0	0	-1.54870881	5.25	13	30.753333333	19.8	2.2360679775	2.8284271247	-1.308682454	1.9511000876	1.4547153912	0.4286741924	-0.333041185	-1.144950696
91558	laf2009	1	3	4	0.8659536138	26	3	5	4.3588989435	1.4142135624	1.7320508076	0	0	0	-1.54870881	4.25	13	51.2	15.68	1.4142135624	3.3166247904	-0.355871978	1.3756880461	0.6671509634	1.1400944806	0.3573663573	-0.93217717
91562	laf2009	1	3	3	0.0547739095	30	2	3	4.3588989435	1.4142135624	2.2360679775	0	0.4771212547	0	-1.54870881	5.25	11	59.133333333	15.44	3.6055512755	2.8284271247	0.1053975011	1.4112989249	0.6771314257	0.9277529073	0.7593403604	-0.376468042
91563	laf2009	2	3	3	0.7101900721	10	3	8	3.3166247904	1.4142135624	2.2360679775	0	0	0	-1.54870881	5	16	40.206666667	36.84	2.2360679775	3.1622776602	-0.505519685	1.1105544164	0.9146530324	0.3360937201	-1.189303802	-0.850847469
91566	laf2009	1	1	1	0.7653711168	36	7	11	3	2.2360679775	1.4142135624	0.84509804	0.3010299957	0.4771212547	1.2814741452	4.25	12	23.566666667	13.48	4.6904157598	2.8284271247	2.9301355324	0.3970227402	0.3126911832	-0.046719577	1.6077453419	0.9815184224
91569	laf2009	1	2	3	-1.768750493	21	2	7	0	0	0	0.4771212547	0	0	-0.596916323	7.25	5	14.306666667	14.44	1	1	-0.338877866	-2.473966665	-1.684923644	-1.152168615	0.0691667508	-0.944079696
91570	laf2009	2	2	3	0.7134499362	25	5	4	3.4641016151	0	2	0.3010299957	0	0	-0.948194611	4.5	13	59.633333333	22.72	0	2.2360679775	-1.124128909	0.6289949144	-0.108681745	1.4596944107	0.0685428795	-0.737011682
91573	laf2009	1	2	1	-1.210656963	14	2	7	2.4494897428	0	1.4142135624	0	0	0.3010299957	-0.826719198	6.5	6	10.52	30.8	2	0	-0.541613463	-1.138384563	-0.585628615	-1.045212274	-0.87503685	-0.841598945
91580	laf2009	1	1	2	1.3202047824	14	2	5	3.4641016151	0	1.7320508076	0.3010299957	0	0	-0.948194611	4	16	40.413333333	22.72	2	2.4494897428	-1.053669908	0.5889356422	-0.084194976	1.278690201	-0.530428688	-0.729658805
91585	laf2009	1	1	1	-0.097729768	12	5	2	2.6457513111	0	1.4142135624	0.4771212547	0	0	-0.596916323	5.5	11	46.7	21.84	1.4142135624	1.7320508076	-2.150165843	-0.259456365	-0.581088679	0.8208213948	-0.572881126	-0.736419381
91586	laf2009	2	2	1	-3.339188721	29	7	6	3	2.4494897428	0	0	0	0	-1.54870881	9	0	33.06	14.88	2.4494897428	1.7320508076	0.4413758498	-0.832728938	-0.09779618	-1.950701672	0.9964517178	-1.214289146
91589	laf2009	1	3	4	0.0028527289	17	2	5	4.582575695	1.7320508076	2.6457513111	0.4771212547	0	0	-0.596916323	5.5	12	59.393333333	28	4.1231056256	2.6457513111	-0.174821765	1.6357158843	0.8583618686	0.5630040736	-0.144148647	-0.512823184
91591	laf2009	1	3	4	1.3169449183	22	2	5	1.7320508076	0	0	0	0	0	-1.54870881	4.5	19	30.36	29.92	1	0	-0.777633655	-2.178150654	-1.416976054	1.0308229475	-0.532105409	-1.31845867
91596	laf2009	1	1	1	1.4694485959	22	1	3	0	0	0	1.2041199827	0	0.6020599913	2.2973272127	4.25	19	60	5.48	2.2360679775	0	-0.906052917	-2.932092807	-2.312135077	1.9459939804	0.6414839975	0.5912750812
91597	laf2009	1	2	2	0.8140324332	19	1	7	3.4641016151	0	2.8284271247	0.3010299957	0	0	-0.948194611	4.5	14	20	16.04	1.7320508076	2.4494897428	-0.258273302	1.152912837	0.1565088168	0.557189556	-0.124090938	-0.826501921
91616	laf2009	2	4	4	0.2072775871	33	1	7	4.7958315233	0	2.2360679775	0.3010299957	0	0	-0.948194611	5	11	60	26.48	1	2.4494897428	0.5407300164	1.4278896209	0.3326952954	0.8896774697	0.521511082	-0.568349193
91617	laf2009	2	4	4	-1.564325635	29	9	10	1.4142135624	1	0	0.6989700043	0	0.3010299957	0.5676315933	6.75	4	25.706666667	10.84	2.8284271247	1.7320508076	1.5830991584	-1.523003863	-0.952452927	-1.172568018	1.4223970947	-0.04813121
91631	laf2009	2	1	2	0.10669509	41	1	3	4.8989794856	0	3	0	0	0	-1.54870881	5	10	60	9.44	2.2360679775	2.6457513111	0.4866595631	1.9556687994	0.3694398634	1.2824387367	1.5031398619	-1.122595877
91634	laf2009	1	1	1	-1.512404454	18	5	3	1.7320508076	0	0	0.6020599913	0	0	-0.347680412	6.5	3	35.813333333	20.6	4.7958315233	2.8284271247	-0.404784289	-0.882374248	-0.926890948	-0.438975543	0.152070952	-0.577449594
91635	laf2009	1	1	1	3.6953029866	15	6	4	3.8729833462	0	1.4142135624	0	0	0.3010299957	-0.826719198	2.25	29	58.54	28.2	0	2.2360679775	-1.857135477	0.5056473197	0.057371228	3.1005625245	-0.803521013	-0.423126667
91636	laf2009	2	1	1	1.875038448	33	5	5	3	0	0	0	0	0	-1.54870881	3.75	20	59.673333333	15.32	2.4494897428	2.4494897428	0.4785502543	-0.504051407	-0.774023305	1.9903048785	1.1205409914	-1.032767272
